# Supplementary material for: Compressive strength prediction and low-carbon optimization of fly ash geopolymer concrete based on big data and ensemble learning
Source: PLoS One. 2024 Sep 12;19(9):e0310422. doi: 10.1371/journal.pone.0310422 (PMC11392388; doi:10.1371/journal.pone.0310422)
Supplement: S1 Table — (XLSX) [file pone.0310422.s002.xlsx]

## Sheet: Sheet1
No.	Reference	Fly ash type	SiO2 in fly ash (%)	Al2O3 in fly ash (%)	CaO in fly ash (%)	Fe2O3 in fly ash (%)	MgO in fly ash (%)	Fly ash (kg/m3)	NaOH solids (kg/m3)	H2O in NaOH solution (kg/m3)	NaOH solution (kg/m3)	NaOH solution concentration (mol/L)	NaOH in NaOH solution (%)	Na2SiO3 solution (kg/m3)	Na2O in Na2SiO3 solution (%)	SiO2 in Na2SiO3 solution (%)	Extra added H2O (kg/m3)	Na2O in alkaline solution (kg/m3)	SiO2 in alkaline solution (kg/m3)	H2O in alkaline solution (kg/m3)	Coarse aggregate (kg/m3)	Fine aggregate (kg/m3)	Density (kg/m3)	Heat-curing temperature (℃)	Heat-curing period (day)	Total curing period (day)	Specimens	Size	fc (Mpa)		Na/Al	Si/Al	H2O/ fly ash	Coarse aggregate /fly ash	Fine aggregate /fly ash	Normalized heat-curing temperature	Normalized total curing period	Converted fc (Mpa)	Converted fc (Mpa)
1	Lokuge, W., Wilson, A., Gunasekara, C., Law, D. W., & Setunge, S. (2018). Design of fly ash geopolymer concrete mix proportions using Multivariate Adaptive Regression Spline model. Construction and Building Materials, 166, 472-481.	1	47.9	28	3.8	14.1	0.9	410			67.1	10	30.1	117.4	14.7	29.4	79.2	32.9106	34.5156	196.274	1044.4	530.6	2248.7	80	1	7	Cube	100mm	26.6		0.47163	1.70967	0.478717	2.54732	1.29415	0.6	0.309289	26.6	26.6	Cylinder
2		1	47.9	28	3.8	14.1	0.9	410			51.2	10	30.1	153.8	14.7	29.4	0.75	34.5523	45.2172	125.981	1157.5	588	2361.25	80	1	7	Cube		39.5		0.495157	1.7889	0.30727	2.82317	1.43415	0.6	0.309289	39.5	39.5	Cylinder
3		1	47.9	28	3.8	14.1	0.9	410			41	10	30.1	143.5	14.7	29.4	11.9	30.6588	42.189	123.552	1162	590.2	2358.6	80	1	7	Cube		45.4		0.439361	1.76648	0.301347	2.83415	1.43951	0.6	0.309289	45.4	45.4	Cylinder
4		1	47.9	28	3.8	14.1	0.9	410			41	10	30.1	164	14.7	29.4	2.6	33.6723	48.216	125.712	1154.9	586.8	2359.3	80	1	7	Cube		50.6		0.482546	1.81111	0.306614	2.81683	1.43122	0.6	0.309289	50.6	50.6	Cylinder
5		1	47.9	28	3.8	14.1	0.9	410			67.1	10	30.1	117.4	14.7	29.4	79.2	32.9106	34.5156	196.274	1044.4	530.6	2248.7	80	1	28	Cube		28.3		0.47163	1.70967	0.478717	2.54732	1.29415	0.6	0.52963	28.3	28.3	Cylinder
6		1	47.9	28	3.8	14.1	0.9	410			51.2	10	30.1	153.8	14.7	29.4	0.75	34.5523	45.2172	125.981	1157.5	588	2361.25	80	1	28	Cube		42.1		0.495157	1.7889	0.30727	2.82317	1.43415	0.6	0.52963	42.1	42.1	Cylinder
7		1	47.9	28	3.8	14.1	0.9	410			41	10	30.1	143.5	14.7	29.4	11.9	30.6588	42.189	123.552	1162	590.2	2358.6	80	1	28	Cube		49		0.439361	1.76648	0.301347	2.83415	1.43951	0.6	0.52963	49	49	Cylinder
8		1	47.9	28	3.8	14.1	0.9	410			41	10	30.1	164	14.7	29.4	2.6	33.6723	48.216	125.712	1154.9	586.8	2359.3	80	1	28	Cube		55.5		0.482546	1.81111	0.306614	2.81683	1.43122	0.6	0.52963	55.5	55.5	Cylinder
9	Assi, L. N., Deaver, E. (Eddie), ElBatanouny, M. K., & Ziehl, P. (2016). Investigation of early compressive strength of fly ash-based geopolymer concrete. Construction and Building Materials, 112, 807–815. https://doi.org/10.1016/j.conbuildmat.2016.03.008	1	50.2	26.4	4.3	10	1.3	408			41	14	39.34	103	14.7	29.4	0	27.6413	30.282	86.0767	1110	739	2401	75	2	7	Cylinder	76mm*152mm	60.7		0.422185	1.85526	0.210972	2.72059	1.81127	0.55	0.309289	63.128	63.128	Cylinder
10		1	50.2	26.4	4.3	10	1.3	408			41	14	39.34	103	14.7	29.4	0	27.6413	30.282	86.0767	1110	739	2401	75	2	7	Cylinder		59.5		0.422185	1.85526	0.210972	2.72059	1.81127	0.55	0.309289	61.88	61.88	Cylinder
11		1	50.2	26.4	4.3	10	1.3	408			41	14	39.34	103	14.7	29.4	0	27.6413	30.282	86.0767	1110	739	2401	75	2	7	Cylinder		38.5		0.422185	1.85526	0.210972	2.72059	1.81127	0.55	0.309289	45.43	45.43	Cylinder
12		1	50.2	26.4	4.3	10	1.3	408			41	14	39.34	103	14.7	29.4	22.5	27.6413	30.282	108.577	1110	739	2423.5	75	2	7	Cylinder		56.7		0.422185	1.85526	0.266119	2.72059	1.81127	0.55	0.309289	58.968	58.968	Cylinder
13	Shaikh, F. U. A., & Vimonsatit, V. (2015). Compressive strength of fly-ash-based geopolymer concrete at elevated temperatures. Fire and Materials, 39(2), 174–188. https://doi.org/10.1002/fam.2240	1	51.5	23.63	1.74	15.3	1.2	408			41	10	30.1	103	14.7	29.4	0	24.7053	30.282	89.0127	1168	660	2380	60	1	28	Cylinder	100mm*200mm	37		0.421574	2.1195	0.218168	2.86275	1.61765	0.4	0.52963	43.66	43.66	Cylinder
14		1	51.5	23.63	1.74	15.3	1.2	408			41	13	37.1	103	14.7	29.4	0	26.9295	30.282	86.7885	1168	660	2380	60	1	28	Cylinder		64.5		0.459529	2.1195	0.212717	2.86275	1.61765	0.4	0.52963	67.08	67.08	Cylinder
15		1	51.5	23.63	1.74	15.3	1.2	408			41	16	43.68	103	14.7	29.4	0	29.0203	30.282	84.6977	1168	660	2380	60	1	28	Cylinder		72		0.495207	2.1195	0.207592	2.86275	1.61765	0.4	0.52963	74.88	74.88	Cylinder
16		1	51.5	23.63	1.74	15.3	1.2	408			41	10	30.1	103	14.7	29.4	0	24.7053	30.282	89.0127	1168	660	2380	60	1	28	Cylinder		51		0.421574	2.1195	0.218168	2.86275	1.61765	0.4	0.52963	53.04	53.04	Cylinder
17		1	51.5	23.63	1.74	15.3	1.2	408			41	10	30.1	103	14.7	29.4	0	24.7053	30.282	89.0127	1168	660	2380	60	1	28	Cylinder		52.5		0.421574	2.1195	0.218168	2.86275	1.61765	0.4	0.52963	54.6	54.6	Cylinder
18		1	51.5	23.63	1.74	15.3	1.2	408			41	10	30.1	103	14.7	29.4	14.3	24.7053	30.282	103.313	1201	660	2427.3	60	1	28	Cylinder		26		0.421574	2.1195	0.253217	2.94363	1.61765	0.4	0.52963	30.68	30.68	Cylinder
19		1	51.5	23.63	1.74	15.3	1.2	408			41	10	30.1	103	14.7	29.4	14.3	24.7053	30.282	103.313	1168	660	2394.3	60	1.66667	28	Cylinder		33.5		0.421574	2.1195	0.253217	2.86275	1.61765	0.4	0.52963	39.53	39.53	Cylinder
20	Muthadhi, A., & Suganya, B. (2022). Effect of Activator on Strength and Microstructure of Alkali Activated Concrete with Class C Fly Ash. Iranian Journal of Science and Technology, Transactions of Civil Engineering, 46(1), 261–269. https://doi.org/10.1007/s40996-021-00600-3	1	32.62	31.23	17.12	8.48	3.49	300			43	4	13.89	107	14.7	29.4	0	20.3578	31.458	98.1842	1372	696	2518	20	0	28	Cube	100mm	6.93		0.357476	1.17323	0.327281	4.57333	2.32	0	0.52963	6.93	6.93	Cylinder
21		1	32.62	31.23	17.12	8.48	3.49	300			43	6	19.74	107	14.7	29.4	0	22.3074	31.458	96.2346	1372	696	2518	20	0	28	Cube		8.8		0.391709	1.17323	0.320782	4.57333	2.32	0	0.52963	8.8	8.8	Cylinder
22		1	32.62	31.23	17.12	8.48	3.49	300			43	8	25.1	107	14.7	29.4	0	24.0936	31.458	94.4484	1372	696	2518	20	0	28	Cube		13.3		0.423074	1.17323	0.314828	4.57333	2.32	0	0.52963	13.3	13.3	Cylinder
23		1	32.62	31.23	17.12	8.48	3.49	300			43	12	34.83	107	14.7	29.4	0	27.3361	31.458	91.2059	1372	696	2518	20	0	28	Cube		14.9		0.480012	1.17323	0.30402	4.57333	2.32	0	0.52963	14.9	14.9	Cylinder
24		1	32.62	31.23	17.12	8.48	3.49	300			43	14	39.34	107	14.7	29.4	0	28.8391	31.458	89.7029	1372	696	2518	20	0	28	Cube		17.1		0.506403	1.17323	0.29901	4.57333	2.32	0	0.52963	17.1	17.1	Cylinder
25		1	32.62	31.23	17.12	8.48	3.49	300			69	4	13.89	172	14.7	29.4	0	32.7117	50.568	157.72	1278	648	2467	20	0	28	Cube		8.98		0.574405	1.34661	0.525734	4.26	2.16	0	0.52963	8.98	8.98	Cylinder
26		1	32.62	31.23	17.12	8.48	3.49	300			69	6	19.74	172	14.7	29.4	0	35.84	50.568	154.592	1278	648	2467	20	0	28	Cube		9.55		0.629336	1.34661	0.515307	4.26	2.16	0	0.52963	9.55	9.55	Cylinder
27		1	32.62	31.23	17.12	8.48	3.49	300			69	8	25.1	172	14.7	29.4	0	38.7062	50.568	151.726	1278	648	2467	20	0	28	Cube		14.7		0.679667	1.34661	0.505753	4.26	2.16	0	0.52963	14.7	14.7	Cylinder
28		1	32.62	31.23	17.12	8.48	3.49	300			69	12	34.83	172	14.7	29.4	0	43.9093	50.568	146.523	1278	648	2467	20	0	28	Cube		17		0.771032	1.34661	0.488409	4.26	2.16	0	0.52963	17	17	Cylinder
29		1	32.62	31.23	17.12	8.48	3.49	300			69	14	39.34	172	14.7	29.4	0	46.3211	50.568	144.111	1278	648	2467	20	0	28	Cube		19		0.813381	1.34661	0.48037	4.26	2.16	0	0.52963	19	19	Cylinder
30		1	32.62	31.23	17.12	8.48	3.49	300			103	4	13.89	257	14.7	29.4	0	48.8667	75.558	235.575	1131	574	2365	20	0	28	Cube		10.1		0.858081	1.57333	0.785251	3.77	1.91333	0	0.52963	10.1	10.1	Cylinder
31		1	32.62	31.23	17.12	8.48	3.49	300			103	6	19.74	257	14.7	29.4	0	53.5365	75.558	230.906	1131	574	2365	20	0	28	Cube		12.8		0.94008	1.57333	0.769685	3.77	1.91333	0	0.52963	12.8	12.8	Cylinder
32		1	32.62	31.23	17.12	8.48	3.49	300			103	8	25.1	257	14.7	29.4	0	57.8151	75.558	226.627	1131	574	2365	20	0	28	Cube		15.7		1.01521	1.57333	0.755423	3.77	1.91333	0	0.52963	15.7	15.7	Cylinder
33		1	32.62	31.23	17.12	8.48	3.49	300			103	12	34.83	257	14.7	29.4	0	65.582	75.558	218.86	1131	574	2365	20	0	28	Cube		16		1.1516	1.57333	0.729533	3.77	1.91333	0	0.52963	16	16	Cylinder
34		1	32.62	31.23	17.12	8.48	3.49	300			103	14	39.34	257	14.7	29.4	0	69.1822	75.558	215.26	1131	574	2365	20	0	28	Cube		17		1.21481	1.57333	0.717533	3.77	1.91333	0	0.52963	17	17	Cylinder
35		1	32.62	31.23	17.12	8.48	3.49	300			43	4	13.89	107	14.7	29.4	0	20.3578	31.458	98.1842	1372	696	2518	60	1	28	Cube		11.1		0.357476	1.17323	0.327281	4.57333	2.32	0.4	0.52963	11.1	11.1	Cylinder
36		1	32.62	31.23	17.12	8.48	3.49	300			43	6	19.74	107	14.7	29.4	0	22.3074	31.458	96.2346	1372	696	2518	60	1	28	Cube		13.5		0.391709	1.17323	0.320782	4.57333	2.32	0.4	0.52963	13.5	13.5	Cylinder
37		1	32.62	31.23	17.12	8.48	3.49	300			43	8	25.1	107	14.7	29.4	0	24.0936	31.458	94.4484	1372	696	2518	60	1	28	Cube		20.9		0.423074	1.17323	0.314828	4.57333	2.32	0.4	0.52963	20.9	20.9	Cylinder
38		1	32.62	31.23	17.12	8.48	3.49	300			43	12	34.83	107	14.7	29.4	0	27.3361	31.458	91.2059	1372	696	2518	60	1	28	Cube		22		0.480012	1.17323	0.30402	4.57333	2.32	0.4	0.52963	22	22	Cylinder
39		1	32.62	31.23	17.12	8.48	3.49	300			43	14	39.34	107	14.7	29.4	0	28.8391	31.458	89.7029	1372	696	2518	60	1	28	Cube		22.9		0.506403	1.17323	0.29901	4.57333	2.32	0.4	0.52963	22.9	22.9	Cylinder
40		1	32.62	31.23	17.12	8.48	3.49	300			69	4	13.89	172	14.7	29.4	0	32.7117	50.568	157.72	1278	648	2467	60	1	28	Cube		11.1		0.574405	1.34661	0.525734	4.26	2.16	0.4	0.52963	11.1	11.1	Cylinder
41		1	32.62	31.23	17.12	8.48	3.49	300			69	6	19.74	172	14.7	29.4	0	35.84	50.568	154.592	1278	648	2467	60	1	28	Cube		13.5		0.629336	1.34661	0.515307	4.26	2.16	0.4	0.52963	13.5	13.5	Cylinder
42		1	32.62	31.23	17.12	8.48	3.49	300			69	8	25.1	172	14.7	29.4	0	38.7062	50.568	151.726	1278	648	2467	60	1	28	Cube		20.9		0.679667	1.34661	0.505753	4.26	2.16	0.4	0.52963	20.9	20.9	Cylinder
43		1	32.62	31.23	17.12	8.48	3.49	300			69	12	34.83	172	14.7	29.4	0	43.9093	50.568	146.523	1278	648	2467	60	1	28	Cube		22		0.771032	1.34661	0.488409	4.26	2.16	0.4	0.52963	22	22	Cylinder
44		1	32.62	31.23	17.12	8.48	3.49	300			69	14	39.34	172	14.7	29.4	0	46.3211	50.568	144.111	1278	648	2467	60	1	28	Cube		22.9		0.813381	1.34661	0.48037	4.26	2.16	0.4	0.52963	22.9	22.9	Cylinder
45		1	32.62	31.23	17.12	8.48	3.49	300			103	4	13.89	257	14.7	29.4	0	48.8667	75.558	235.575	1131	574	2365	60	1	28	Cube		11.1		0.858081	1.57333	0.785251	3.77	1.91333	0.4	0.52963	11.1	11.1	Cylinder
46		1	32.62	31.23	17.12	8.48	3.49	300			103	6	19.74	257	14.7	29.4	0	53.5365	75.558	230.906	1131	574	2365	60	1	28	Cube		13.5		0.94008	1.57333	0.769685	3.77	1.91333	0.4	0.52963	13.5	13.5	Cylinder
47		1	32.62	31.23	17.12	8.48	3.49	300			103	8	25.1	257	14.7	29.4	0	57.8151	75.558	226.627	1131	574	2365	60	1	28	Cube		20.9		1.01521	1.57333	0.755423	3.77	1.91333	0.4	0.52963	20.9	20.9	Cylinder
48		1	32.62	31.23	17.12	8.48	3.49	300			103	12	34.83	257	14.7	29.4	0	65.582	75.558	218.86	1131	574	2365	60	1	28	Cube		22		1.1516	1.57333	0.729533	3.77	1.91333	0.4	0.52963	22	22	Cylinder
49		1	32.62	31.23	17.12	8.48	3.49	300			103	14	39.34	257	14.7	29.4	0	69.1822	75.558	215.26	1131	574	2365	60	1	28	Cube		22.9		1.21481	1.57333	0.717533	3.77	1.91333	0.4	0.52963	22.9	22.9	Cylinder
50		1	32.62	31.23	17.12	8.48	3.49	450			65	4	13.89	161	14.7	29.4	0	30.6641	47.334	148.002	1498	761	2935	20	0	28	Cube		6.89		0.358967	1.17412	0.328893	3.32889	1.69111	0	0.52963	6.89	6.89	Cylinder
51		1	32.62	31.23	17.12	8.48	3.49	450			65	6	19.74	161	14.7	29.4	0	33.611	47.334	145.055	1498	761	2935	20	0	28	Cube		8.77		0.393465	1.17412	0.322344	3.32889	1.69111	0	0.52963	8.77	8.77	Cylinder
52		1	32.62	31.23	17.12	8.48	3.49	450			65	8	25.1	161	14.7	29.4	0	36.3111	47.334	142.355	1498	761	2935	20	0	28	Cube		13.2		0.425073	1.17412	0.316344	3.32889	1.69111	0	0.52963	13.2	13.2	Cylinder
53		1	32.62	31.23	17.12	8.48	3.49	450			65	12	34.83	161	14.7	29.4	0	41.2126	47.334	137.453	1498	761	2935	20	0	28	Cube		14.8		0.482452	1.17412	0.305452	3.32889	1.69111	0	0.52963	14.8	14.8	Cylinder
54		1	32.62	31.23	17.12	8.48	3.49	450			65	14	39.34	161	14.7	29.4	0	43.4845	47.334	135.181	1498	761	2935	20	0	28	Cube		16.9		0.509048	1.17412	0.300403	3.32889	1.69111	0	0.52963	16.9	16.9	Cylinder
55		1	32.62	31.23	17.12	8.48	3.49	450			103	4	13.89	257	14.7	29.4	0	48.8667	75.558	235.575	1343	682	2835	20	0	28	Cube		8.97		0.572054	1.34483	0.523501	2.98444	1.51556	0	0.52963	8.97	8.97	Cylinder
56		1	32.62	31.23	17.12	8.48	3.49	450			103	6	19.74	257	14.7	29.4	0	53.5365	75.558	230.906	1343	682	2835	20	0	28	Cube		9.61		0.62672	1.34483	0.513123	2.98444	1.51556	0	0.52963	9.61	9.61	Cylinder
57		1	32.62	31.23	17.12	8.48	3.49	450			103	8	25.1	257	14.7	29.4	0	57.8151	75.558	226.627	1343	682	2835	20	0	28	Cube		14.6		0.676807	1.34483	0.503615	2.98444	1.51556	0	0.52963	14.6	14.6	Cylinder
58		1	32.62	31.23	17.12	8.48	3.49	450			103	12	34.83	257	14.7	29.4	0	65.582	75.558	218.86	1343	682	2835	20	0	28	Cube		16.8		0.767731	1.34483	0.486355	2.98444	1.51556	0	0.52963	16.8	16.8	Cylinder
59		1	32.62	31.23	17.12	8.48	3.49	450			103	14	39.34	257	14.7	29.4	0	69.1822	75.558	215.26	1343	682	2835	20	0	28	Cube		18.9		0.809875	1.34483	0.478355	2.98444	1.51556	0	0.52963	18.9	18.9	Cylinder
60		1	32.62	31.23	17.12	8.48	3.49	450			153	4	13.89	386	14.7	29.4	0	73.2121	113.484	352.304	1139	572	2700	20	0	28	Cube		10.2		0.857051	1.57422	0.782898	2.53111	1.27111	0	0.52963	10.2	10.2	Cylinder
61		1	32.62	31.23	17.12	8.48	3.49	450			153	6	19.74	386	14.7	29.4	0	80.1487	113.484	345.367	1139	572	2700	20	0	28	Cube		12.8		0.938254	1.57422	0.767483	2.53111	1.27111	0	0.52963	12.8	12.8	Cylinder
62		1	32.62	31.23	17.12	8.48	3.49	450			153	8	25.1	386	14.7	29.4	0	86.5043	113.484	339.012	1139	572	2700	20	0	28	Cube		15.8		1.01266	1.57422	0.753359	2.53111	1.27111	0	0.52963	15.8	15.8	Cylinder
63		1	32.62	31.23	17.12	8.48	3.49	450			153	12	34.83	386	14.7	29.4	0	98.0417	113.484	327.474	1139	572	2700	20	0	28	Cube		16.1		1.14772	1.57422	0.727721	2.53111	1.27111	0	0.52963	16.1	16.1	Cylinder
64		1	32.62	31.23	17.12	8.48	3.49	450			153	14	39.34	386	14.7	29.4	0	103.389	113.484	322.127	1139	572	2700	20	0	28	Cube		17		1.21032	1.57422	0.715837	2.53111	1.27111	0	0.52963	17	17	Cylinder
65		1	32.62	31.23	17.12	8.48	3.49	450			65	8	25.1	161	14.7	29.4	0	36.3111	47.334	142.355	1498	761	2935	60	1	28	Cube		20.5		0.425073	1.17412	0.316344	3.32889	1.69111	0.4	0.52963	20.5	20.5	Cylinder
66		1	32.62	31.23	17.12	8.48	3.49	450			65	12	34.83	161	14.7	29.4	0	41.2126	47.334	137.453	1498	761	2935	60	1	28	Cube		21.5		0.482452	1.17412	0.305452	3.32889	1.69111	0.4	0.52963	21.5	21.5	Cylinder
67		1	32.62	31.23	17.12	8.48	3.49	450			65	14	39.34	161	14.7	29.4	0	43.4845	47.334	135.181	1498	761	2935	60	1	28	Cube		22.9		0.509048	1.17412	0.300403	3.32889	1.69111	0.4	0.52963	22.9	22.9	Cylinder
68		1	32.62	31.23	17.12	8.48	3.49	450			103	6	19.74	257	14.7	29.4	0	53.5365	75.558	230.906	1343	682	2835	60	1	28	Cube		13.3		0.62672	1.34483	0.513123	2.98444	1.51556	0.4	0.52963	13.3	13.3	Cylinder
69		1	32.62	31.23	17.12	8.48	3.49	450			103	8	25.1	257	14.7	29.4	0	57.8151	75.558	226.627	1343	682	2835	60	1	28	Cube		21		0.676807	1.34483	0.503615	2.98444	1.51556	0.4	0.52963	21	21	Cylinder
70		1	32.62	31.23	17.12	8.48	3.49	450			103	12	34.83	257	14.7	29.4	0	65.582	75.558	218.86	1343	682	2835	60	1	28	Cube		21.4		0.767731	1.34483	0.486355	2.98444	1.51556	0.4	0.52963	21.4	21.4	Cylinder
71		1	32.62	31.23	17.12	8.48	3.49	450			103	14	39.34	257	14.7	29.4	0	69.1822	75.558	215.26	1343	682	2835	60	1	28	Cube		22.7		0.809875	1.34483	0.478355	2.98444	1.51556	0.4	0.52963	22.7	22.7	Cylinder
72		1	32.62	31.23	17.12	8.48	3.49	450			153	4	13.89	386	14.7	29.4	0	73.2121	113.484	352.304	1139	572	2700	60	1	28	Cube		11.4		0.857051	1.57422	0.782898	2.53111	1.27111	0.4	0.52963	11.4	11.4	Cylinder
73		1	32.62	31.23	17.12	8.48	3.49	450			153	6	19.74	386	14.7	29.4	0	80.1487	113.484	345.367	1139	572	2700	60	1	28	Cube		13.9		0.938254	1.57422	0.767483	2.53111	1.27111	0.4	0.52963	13.9	13.9	Cylinder
74		1	32.62	31.23	17.12	8.48	3.49	450			153	8	25.1	386	14.7	29.4	0	86.5043	113.484	339.012	1139	572	2700	60	1	28	Cube		21.3		1.01266	1.57422	0.753359	2.53111	1.27111	0.4	0.52963	21.3	21.3	Cylinder
75		1	32.62	31.23	17.12	8.48	3.49	450			153	12	34.83	386	14.7	29.4	0	98.0417	113.484	327.474	1139	572	2700	60	1	28	Cube		22.1		1.14772	1.57422	0.727721	2.53111	1.27111	0.4	0.52963	22.1	22.1	Cylinder
76		1	32.62	31.23	17.12	8.48	3.49	450			153	14	39.34	386	14.7	29.4	0	103.389	113.484	322.127	1139	572	2700	60	1	28	Cube		23.1		1.21032	1.57422	0.715837	2.53111	1.27111	0.4	0.52963	23.1	23.1	Cylinder
77	Mehta, A., Siddique, R., Ozbakkaloglu, T., Uddin Ahmed Shaikh, F., & Belarbi, R. (2020). Fly ash and ground granulated blast furnace slag-based alkali-activated concrete: Mechanical, transport and microstructural properties. Construction and Building Materials, 257, 119548. https://doi.org/10.1016/j.conbuildmat.2020.119548	1	53.59	28.46	4.23	8.71	1.84	350			52.5	15	41.53	105	16.2	34.72	0	33.9075	36.456	87.1365	1025.42	552.148	2085.07	70	1	3	Cube		42.6		0.560017	1.91163	0.248961	2.92977	1.57757	0.5	0.174617	42.6	42.6	Cylinder
78		1	53.59	28.46	4.23	8.71	1.84	350			64.1667	15	41.53	128.333	16.2	34.72	0	41.4425	44.5573	106.5	1110.87	598.161	2251.53	70	1	3	Cube		43.7		0.684466	1.98076	0.304286	3.17391	1.70903	0.5	0.174617	43.7	43.7	Cylinder
79		1	53.59	28.46	4.23	8.71	1.84	350			75.8333	15	41.53	151.667	16.2	34.72	0	48.9775	52.6587	125.864	1196.32	644.173	2417.99	70	1	3	Cube		43.5		0.808914	2.0499	0.359611	3.41806	1.84049	0.5	0.174617	43.5	43.5	Cylinder
80		1	53.59	28.46	4.23	8.71	1.84	350			87.5	15	41.53	175	16.2	34.72	0	56.5125	60.76	145.227	1281.77	690.185	2584.46	70	1	3	Cube		42.9		0.933362	2.11903	0.414936	3.66221	1.97196	0.5	0.174617	42.9	42.9	Cylinder
81		1	53.59	28.46	4.23	8.71	1.84	350			80.7692	15	41.53	181.731	16.2	34.72	0	55.4366	63.0969	143.967	1025.42	552.148	2190.07	70	1	3	Cube		43.2		0.915592	2.13897	0.411333	2.92977	1.57757	0.5	0.174617	43.2	43.2	Cylinder
82		1	53.59	28.46	4.23	8.71	1.84	350			48.4615	15	41.53	109.038	16.2	34.72	0	33.2619	37.8582	86.3799	1110.87	598.161	2216.53	70	1	3	Cube		43.6		0.549355	1.9236	0.2468	3.17391	1.70903	0.5	0.174617	43.6	43.6	Cylinder
83		1	53.59	28.46	4.23	8.71	1.84	350			59.2308	15	41.53	133.269	16.2	34.72	0	40.6535	46.2711	105.575	1196.32	644.173	2382.99	70	1	3	Cube		44.5		0.671434	1.99539	0.301644	3.41806	1.84049	0.5	0.174617	44.5	44.5	Cylinder
84		1	53.59	28.46	4.23	8.71	1.84	350			70	15	41.53	157.5	16.2	34.72	0	48.045	54.684	124.771	1281.77	690.185	2549.46	70	1	3	Cube		43.8		0.793513	2.06718	0.356488	3.66221	1.97196	0.5	0.174617	43.8	43.8	Cylinder
85		1	53.59	28.46	4.23	8.71	1.84	350			65	15	41.53	162.5	16.2	34.72	0	47.2457	56.42	123.834	1025.42	552.148	2155.07	70	1	3	Cube		45.9		0.780312	2.08199	0.353812	2.92977	1.57757	0.5	0.174617	45.9	45.9	Cylinder
86		1	53.59	28.46	4.23	8.71	1.84	350			75	15	41.53	187.5	16.2	34.72	0	54.5143	65.1	142.886	1110.87	598.161	2321.53	70	1	3	Cube		46.3		0.90036	2.15606	0.408245	3.17391	1.70903	0.5	0.174617	46.3	46.3	Cylinder
87		1	53.59	28.46	4.23	8.71	1.84	350			55	15	41.53	137.5	16.2	34.72	0	39.9772	47.74	104.783	1196.32	644.173	2382.99	70	1	3	Cube		47.4		0.660264	2.00792	0.29938	3.41806	1.84049	0.5	0.174617	47.4	47.4	Cylinder
88		1	53.59	28.46	4.23	8.71	1.84	350			45	15	41.53	112.5	16.2	34.72	0	32.7086	39.06	85.7314	1281.77	690.185	2479.46	70	1	3	Cube		46.8		0.540216	1.93385	0.244947	3.66221	1.97196	0.5	0.174617	46.8	46.8	Cylinder
89		1	53.59	28.46	4.23	8.71	1.84	350			70	15	41.53	192.5	16.2	34.72	0	53.715	66.836	141.949	1025.42	552.148	2190.07	70	1	3	Cube		44.9		0.887159	2.17087	0.405569	2.92977	1.57757	0.5	0.174617	44.9	44.9	Cylinder
90		1	53.59	28.46	4.23	8.71	1.84	350			60.6667	15	41.53	166.833	16.2	34.72	0	46.553	57.9245	123.022	1110.87	598.161	2286.53	70	1	3	Cube		45.7		0.768871	2.09483	0.351493	3.17391	1.70903	0.5	0.174617	45.7	45.7	Cylinder
91		1	53.59	28.46	4.23	8.71	1.84	350			51.3333	15	41.53	141.167	16.2	34.72	0	39.391	49.0131	104.096	1196.32	644.173	2382.99	70	1	3	Cube		46.3		0.650583	2.01879	0.297417	3.41806	1.84049	0.5	0.174617	46.3	46.3	Cylinder
92		1	53.59	28.46	4.23	8.71	1.84	350			42	15	41.53	115.5	16.2	34.72	0	32.229	40.1016	85.1694	1281.77	690.185	2479.46	70	1	3	Cube		45.3		0.532295	1.94274	0.243341	3.66221	1.97196	0.5	0.174617	45.3	45.3	Cylinder
93		1	53.59	28.46	4.23	8.71	1.84	350			55	5	16.88	137.5	16.2	34.72	0	29.4701	47.74	115.29	1291.84	553.645	2387.98	60	1	3	Cube		42.3		0.486729	2.00792	0.3294	3.69097	1.58184	0.4	0.174617	42.3	42.3	Cylinder
94		1	53.59	28.46	4.23	8.71	1.84	350			55	5	16.88	137.5	16.2	34.72	0	29.4701	47.74	115.29	1196.32	644.173	2382.99	70	1	3	Cube		42.8		0.486729	2.00792	0.3294	3.41806	1.84049	0.5	0.174617	42.8	42.8	Cylinder
95		1	53.59	28.46	4.23	8.71	1.84	350			55	5	16.88	137.5	16.2	34.72	0	29.4701	47.74	115.29	1101.32	734.213	2378.03	80	1	3	Cube		43.7		0.486729	2.00792	0.3294	3.14663	2.09775	0.6	0.174617	43.7	43.7	Cylinder
96		1	53.59	28.46	4.23	8.71	1.84	350			55	5	16.88	137.5	16.2	34.72	0	29.4701	47.74	115.29	1006.83	823.768	2373.1	90	1	3	Cube		43.3		0.486729	2.00792	0.3294	2.87665	2.35362	0.7	0.174617	43.3	43.3	Cylinder
97		1	53.59	28.46	4.23	8.71	1.84	350			55	10	30.1	137.5	16.2	34.72	0	35.1051	47.74	109.655	1006.83	823.768	2373.1	60	1	3	Cube		46.8		0.579797	2.00792	0.3133	2.87665	2.35362	0.4	0.174617	46.8	46.8	Cylinder
98		1	53.59	28.46	4.23	8.71	1.84	350			55	10	30.1	137.5	16.2	34.72	0	35.1051	47.74	109.655	1291.84	553.645	2387.98	70	1	3	Cube		47.7		0.579797	2.00792	0.3133	3.69097	1.58184	0.5	0.174617	47.7	47.7	Cylinder
99		1	53.59	28.46	4.23	8.71	1.84	350			55	10	30.1	137.5	16.2	34.72	0	35.1051	47.74	109.655	1196.32	644.173	2382.99	80	1	3	Cube		48.8		0.579797	2.00792	0.3133	3.41806	1.84049	0.6	0.174617	48.8	48.8	Cylinder
100		1	53.59	28.46	4.23	8.71	1.84	350			55	10	30.1	137.5	16.2	34.72	0	35.1051	47.74	109.655	1101.32	734.213	2378.03	90	1	3	Cube		48.4		0.579797	2.00792	0.3133	3.14663	2.09775	0.7	0.174617	48.4	48.4	Cylinder
101		1	53.59	28.46	4.23	8.71	1.84	350			55	15	41.53	137.5	16.2	34.72	0	39.9772	47.74	104.783	1101.32	734.213	2378.03	60	1	3	Cube		46.5		0.660264	2.00792	0.29938	3.14663	2.09775	0.4	0.174617	46.5	46.5	Cylinder
102		1	53.59	28.46	4.23	8.71	1.84	350			55	15	41.53	137.5	16.2	34.72	0	39.9772	47.74	104.783	1006.83	823.768	2373.1	70	1	3	Cube		47		0.660264	2.00792	0.29938	2.87665	2.35362	0.5	0.174617	47	47	Cylinder
103		1	53.59	28.46	4.23	8.71	1.84	350			55	15	41.53	137.5	16.2	34.72	0	39.9772	47.74	104.783	1196.32	644.173	2382.99	80	1	3	Cube		47.4		0.660264	2.00792	0.29938	3.41806	1.84049	0.6	0.174617	47.4	47.4	Cylinder
104		1	53.59	28.46	4.23	8.71	1.84	350			55	15	41.53	137.5	16.2	34.72	0	39.9772	47.74	104.783	1291.84	553.645	2387.98	90	1	3	Cube		46.9		0.660264	2.00792	0.29938	3.69097	1.58184	0.7	0.174617	46.9	46.9	Cylinder
105		1	53.59	28.46	4.23	8.71	1.84	350			55	20	52.19	137.5	16.2	34.72	0	44.521	47.74	100.239	1006.83	823.768	2373.1	60	1	3	Cube		44.7		0.73531	2.00792	0.286397	2.87665	2.35362	0.4	0.174617	44.7	44.7	Cylinder
106		1	53.59	28.46	4.23	8.71	1.84	350			55	20	52.19	137.5	16.2	34.72	0	44.521	47.74	100.239	1101.32	734.213	2378.03	70	1	3	Cube		45.1		0.73531	2.00792	0.286397	3.14663	2.09775	0.5	0.174617	45.1	45.1	Cylinder
107		1	53.59	28.46	4.23	8.71	1.84	350			55	20	52.19	137.5	16.2	34.72	0	44.521	47.74	100.239	1196.32	644.173	2382.99	80	1	3	Cube		45.3		0.73531	2.00792	0.286397	3.41806	1.84049	0.6	0.174617	45.3	45.3	Cylinder
108		1	53.59	28.46	4.23	8.71	1.84	350			55	20	52.19	137.5	16.2	34.72	0	44.521	47.74	100.239	1291.84	553.645	2387.98	90	1	3	Cube		44.9		0.73531	2.00792	0.286397	3.69097	1.58184	0.7	0.174617	44.9	44.9	Cylinder
109		1	53.59	28.46	4.23	8.71	1.84	280			44	10	30.1	110	16.2	34.72	0	28.0841	38.192	87.7239	1210	643	2287	80	1	3	Cube		35.4		0.579797	2.00792	0.3133	4.32143	2.29643	0.6	0.174617	35.4	35.4	Cylinder
110		1	53.59	28.46	4.23	8.71	1.84	290			46	10	30.1	114	16.2	34.72	0	29.1987	39.5808	91.2206	1210	643	2303	80	1	3	Cube		36.7		0.582021	2.00818	0.314554	4.17241	2.21724	0.6	0.174617	36.7	36.7	Cylinder
111		1	53.59	28.46	4.23	8.71	1.84	300			47	10	30.1	118	16.2	34.72	0	30.0799	40.9696	93.9505	1210	643	2318	80	1	3	Cube		38.2		0.579601	2.00842	0.313168	4.03333	2.14333	0.6	0.174617	38.2	38.2	Cylinder
112		1	53.59	28.46	4.23	8.71	1.84	310			49	10	30.1	122	16.2	34.72	0	31.1945	42.3584	97.4471	1210	643	2334	80	1	3	Cube		39.4		0.581687	2.00864	0.314346	3.90323	2.07419	0.6	0.174617	39.4	39.4	Cylinder
113		1	53.59	28.46	4.23	8.71	1.84	320			50	10	30.1	126	16.2	34.72	0	32.0757	43.7472	100.177	1210	643	2349	80	1	3	Cube		41.1		0.579429	2.00885	0.313053	3.78125	2.00937	0.6	0.174617	41.1	41.1	Cylinder
114		1	53.59	28.46	4.23	8.71	1.84	330			52	10	30.1	129	16.2	34.72	0	33.0283	44.7888	103.183	1210	643	2364	80	1	3	Cube		42.3		0.578557	2.0059	0.312675	3.66667	1.94848	0.6	0.174617	42.3	42.3	Cylinder
115		1	53.59	28.46	4.23	8.71	1.84	320			50	10	30.1	126	16.2	34.72	0	32.0757	43.7472	100.177	1206	647	2349	80	1	3	Cube		40.5		0.579429	2.00885	0.313053	3.76875	2.02188	0.6	0.174617	40.5	40.5	Cylinder
116		1	53.59	28.46	4.23	8.71	1.84	320			50	10	30.1	126	16.2	34.72	0	32.0757	43.7472	100.177	1206	647	2349	80	1	7	Cube		43		0.579429	2.00885	0.313053	3.76875	2.02188	0.6	0.309289	43	43	Cylinder
117		1	53.59	28.46	4.23	8.71	1.84	320			50	10	30.1	126	16.2	34.72	0	32.0757	43.7472	100.177	1206	647	2349	80	1	28	Cube		45		0.579429	2.00885	0.313053	3.76875	2.02188	0.6	0.52963	45	45	Cylinder
118		1	53.59	28.46	4.23	8.71	1.84	320			50	10	30.1	126	16.2	34.72	0	32.0757	43.7472	100.177	1206	647	2349	80	1	90	Cube		45.5		0.579429	2.00885	0.313053	3.76875	2.02188	0.6	0.715213	45.5	45.5	Cylinder
119	Mehta, A., & Siddique, R. (2017). Sulfuric acid resistance of fly ash based geopolymer concrete. Construction and Building Materials, 146, 136–143. https://doi.org/10.1016/j.conbuildmat.2017.04.077	1	37.6	14.79	19.61	18.56	2.7	310			48.8571	10	30.1	122.143	16.2	34.72	0	31.1843	42.408	97.4077	1204	649	2334	80	1	28	Cube	100mm	44.4		1.11896	2.94713	0.314218	3.88387	2.09355	0.6	0.52963	44.4	44.4	Cylinder
120		1	37.6	14.79	19.61	18.56	2.7	310			48.8571	10	30.1	122.143	16.2	34.72	0	31.1843	42.408	97.4077	1204	649	2334	80	1	90	Cube		47		1.11896	2.94713	0.314218	3.88387	2.09355	0.6	0.715213	47	47	Cylinder
121		1	37.6	14.79	19.61	18.56	2.7	310			48.8571	10	30.1	122.143	16.2	34.72	0	31.1843	42.408	97.4077	1204	649	2334	80	1	365	Cube		47.3		1.11896	2.94713	0.314218	3.88387	2.09355	0.6	0.937747	47.3	47.3	Cylinder
122	Rai, B., Roy, L. B., & Rajjak, M. (2018). A statistical investigation of different parameters influencing compressive strength of fly ash induced geopolymer concrete. Structural Concrete, 19(5), 1268–1279. https://doi.org/10.1002/suco.201700193	1	42.04	33.6	12.73	4		427			42.7	8	25.1	106.75	14.7	29.4	0	23.9985	31.3845	94.067	1276.8	547	2400.25	40	1	28	Cube	150mm	33.86		0.275185	1.24945	0.220297	2.99016	1.28103	0.2	0.52963	33.86	33.86	Cylinder
123		1	42.04	33.6	12.73	4		427			42.7	8	25.1	106.75	14.7	29.4	0	23.9985	31.3845	94.067	1276.8	547	2400.25	60	1	28	Cube		35.2		0.275185	1.24945	0.220297	2.99016	1.28103	0.4	0.52963	35.2	35.2	Cylinder
124		1	42.04	33.6	12.73	4		427			42.7	8	25.1	106.75	14.7	29.4	0	23.9985	31.3845	94.067	1276.8	547	2400.25	80	1	28	Cube		38.17		0.275185	1.24945	0.220297	2.99016	1.28103	0.6	0.52963	38.17	38.17	Cylinder
125		1	42.04	33.6	12.73	4		427			42.7	8	25.1	106.75	14.7	29.4	0	23.9985	31.3845	94.067	1276.8	547	2400.25	100	1	28	Cube		38.88		0.275185	1.24945	0.220297	2.99016	1.28103	0.8	0.52963	38.88	38.88	Cylinder
126		1	42.04	33.6	12.73	4		427			42.7	10	30.1	106.75	14.7	29.4	0	25.6531	31.3845	92.4124	1276.8	547	2400.25	40	1	28	Cube		37.63		0.294158	1.24945	0.216422	2.99016	1.28103	0.2	0.52963	37.63	37.63	Cylinder
127		1	42.04	33.6	12.73	4		427			42.7	10	30.1	106.75	14.7	29.4	0	25.6531	31.3845	92.4124	1276.8	547	2400.25	60	1	28	Cube		39.21		0.294158	1.24945	0.216422	2.99016	1.28103	0.4	0.52963	39.21	39.21	Cylinder
128		1	42.04	33.6	12.73	4		427			42.7	10	30.1	106.75	14.7	29.4	0	25.6531	31.3845	92.4124	1276.8	547	2400.25	80	1	28	Cube		42.11		0.294158	1.24945	0.216422	2.99016	1.28103	0.6	0.52963	42.11	42.11	Cylinder
129		1	42.04	33.6	12.73	4		427			42.7	10	30.1	106.75	14.7	29.4	0	25.6531	31.3845	92.4124	1276.8	547	2400.25	100	1	28	Cube		43.5		0.294158	1.24945	0.216422	2.99016	1.28103	0.8	0.52963	43.5	43.5	Cylinder
130		1	42.04	33.6	12.73	4		427			42.7	12	34.83	106.75	14.7	29.4	0	27.2184	31.3845	90.8471	1276.8	547	2400.25	40	1	28	Cube		40.33		0.312107	1.24945	0.212757	2.99016	1.28103	0.2	0.52963	40.33	40.33	Cylinder
131		1	42.04	33.6	12.73	4		427			42.7	12	34.83	106.75	14.7	29.4	0	27.2184	31.3845	90.8471	1276.8	547	2400.25	60	1	28	Cube		41.82		0.312107	1.24945	0.212757	2.99016	1.28103	0.4	0.52963	41.82	41.82	Cylinder
132		1	42.04	33.6	12.73	4		427			42.7	12	34.83	106.75	14.7	29.4	0	27.2184	31.3845	90.8471	1276.8	547	2400.25	80	1	28	Cube		44.47		0.312107	1.24945	0.212757	2.99016	1.28103	0.6	0.52963	44.47	44.47	Cylinder
133		1	42.04	33.6	12.73	4		427			42.7	12	34.83	106.75	14.7	29.4	0	27.2184	31.3845	90.8471	1276.8	547	2400.25	100	1	28	Cube		44.89		0.312107	1.24945	0.212757	2.99016	1.28103	0.8	0.52963	44.89	44.89	Cylinder
134		1	42.04	33.6	12.73	4		427			42.7	14	39.34	106.75	14.7	29.4	0	28.7108	31.3845	89.3547	1276.8	547	2400.25	40	1	28	Cube		42.57		0.329221	1.24945	0.209261	2.99016	1.28103	0.2	0.52963	42.57	42.57	Cylinder
135		1	42.04	33.6	12.73	4		427			42.7	14	39.34	106.75	14.7	29.4	0	28.7108	31.3845	89.3547	1276.8	547	2400.25	60	1	28	Cube		43.54		0.329221	1.24945	0.209261	2.99016	1.28103	0.4	0.52963	43.54	43.54	Cylinder
136		1	42.04	33.6	12.73	4		427			42.7	14	39.34	106.75	14.7	29.4	0	28.7108	31.3845	89.3547	1276.8	547	2400.25	80	1	28	Cube		46.23		0.329221	1.24945	0.209261	2.99016	1.28103	0.6	0.52963	46.23	46.23	Cylinder
137		1	42.04	33.6	12.73	4		427			42.7	14	39.34	106.75	14.7	29.4	0	28.7108	31.3845	89.3547	1276.8	547	2400.25	100	1	28	Cube		46.86		0.329221	1.24945	0.209261	2.99016	1.28103	0.8	0.52963	46.86	46.86	Cylinder
138		1	42.04	33.6	12.73	4		427			42.7	16	43.68	106.75	14.7	29.4	0	30.1471	31.3845	87.9184	1276.8	547	2400.25	40	1	28	Cube		40.73		0.34569	1.24945	0.205898	2.99016	1.28103	0.2	0.52963	40.73	40.73	Cylinder
139		1	42.04	33.6	12.73	4		427			42.7	16	43.68	106.75	14.7	29.4	0	30.1471	31.3845	87.9184	1276.8	547	2400.25	60	1	28	Cube		41.93		0.34569	1.24945	0.205898	2.99016	1.28103	0.4	0.52963	41.93	41.93	Cylinder
140		1	42.04	33.6	12.73	4		427			42.7	16	43.68	106.75	14.7	29.4	0	30.1471	31.3845	87.9184	1276.8	547	2400.25	80	1	28	Cube		44.6		0.34569	1.24945	0.205898	2.99016	1.28103	0.6	0.52963	44.6	44.6	Cylinder
141		1	42.04	33.6	12.73	4		427			42.7	16	43.68	106.75	14.7	29.4	0	30.1471	31.3845	87.9184	1276.8	547	2400.25	100	1	28	Cube		45.37		0.34569	1.24945	0.205898	2.99016	1.28103	0.8	0.52963	45.37	45.37	Cylinder
142		1	42.04	33.6	12.73	4		427			30.5	14	39.34	76.25	14.7	29.4	0	20.5077	22.4175	63.8248	1276.8	547	2357.55	80	1	28	Cube		42.37		0.235158	1.19632	0.149472	2.99016	1.28103	0.6	0.52963	42.37	42.37	Cylinder
143		1	42.04	33.6	12.73	4		427			36.6	14	39.34	91.5	14.7	29.4	0	24.6093	26.901	76.5897	1276.8	547	2378.9	80	1	28	Cube		44.67		0.282189	1.22289	0.179367	2.99016	1.28103	0.6	0.52963	44.67	44.67	Cylinder
144		1	42.04	33.6	12.73	4		427			48.8	14	39.34	122	14.7	29.4	0	32.8124	35.868	102.12	1276.8	547	2421.6	80	1	28	Cube		46.16		0.376252	1.27601	0.239156	2.99016	1.28103	0.6	0.52963	46.16	46.16	Cylinder
145		1	42.04	33.6	12.73	4		427			54.9	14	39.34	137.25	14.7	29.4	0	36.9139	40.3515	114.885	1276.8	547	2442.95	80	1	28	Cube		45.87		0.423284	1.30257	0.269051	2.99016	1.28103	0.6	0.52963	45.87	45.87	Cylinder
146		1	42.04	33.6	12.73	4		427			34.4885	14	39.34	114.962	14.7	29.4	0	27.4144	33.7987	88.2369	1276.8	547	2400.25	80	1	28	Cube		45.65		0.314354	1.26375	0.206644	2.99016	1.28103	0.6	0.52963	45.65	45.65	Cylinder
147		1	42.04	33.6	12.73	4		427			38.7463	14	39.34	110.704	14.7	29.4	0	28.0866	32.5469	88.8165	1276.8	547	2400.25	80	1	28	Cube		46.16		0.322063	1.25634	0.208001	2.99016	1.28103	0.6	0.52963	46.16	46.16	Cylinder
148		1	42.04	33.6	12.73	4		427			46.381	14	39.34	103.069	14.7	29.4	0	29.292	30.3023	89.8557	1276.8	547	2400.25	80	1	28	Cube		45.57		0.335885	1.24304	0.210435	2.99016	1.28103	0.6	0.52963	45.57	45.57	Cylinder
149		1	42.04	33.6	12.73	4		427			49.8167	14	39.34	99.6333	14.7	29.4	0	29.8345	29.2922	90.3233	1276.8	547	2400.25	80	1	28	Cube		43.89		0.342105	1.23705	0.21153	2.99016	1.28103	0.6	0.52963	43.89	43.89	Cylinder
150		1	42.04	33.6	12.73	4		427			42.7	14	39.34	106.75	14.7	29.4	0	28.7108	31.3845	89.3547	1276.8	547	2400.25	80	1	28	Cube		46.86		0.329221	1.24945	0.209261	2.99016	1.28103	0.6	0.52963	46.86	46.86	Cylinder
151		1	42.04	33.6	12.73	4		427			42.7	14	39.34	106.75	14.7	29.4	0	28.7108	31.3845	89.3547	1276.8	547	2400.25	80	1	28	Cube		47.58		0.329221	1.24945	0.209261	2.99016	1.28103	0.6	0.52963	47.58	47.58	Cylinder
152		1	42.04	33.6	12.73	4		427			42.7	14	39.34	106.75	14.7	29.4	0	28.7108	31.3845	89.3547	1276.8	547	2400.25	80	1	28	Cube		47.92		0.329221	1.24945	0.209261	2.99016	1.28103	0.6	0.52963	47.92	47.92	Cylinder
153	Zhang, H., Li, L., Sarker, P. K., Long, T., Shi, X., Wang, Q., & Cai, G. (2019). Investigating Various Factors Affecting the Long-Term Compressive Strength of Heat-Cured Fly Ash Geopolymer Concrete and the Use of Orthogonal Experimental Design Method. International Journal of Concrete Structures and Materials, 13(1), 63. https://doi.org/10.1186/s40069-019-0375-7	1	50.76	27.32	5.4	4.64	3.72	460			61.3	8	25.1	122.7	8.83	27.64	0	22.7588	33.9143	127.327	1212	544	2400	80	1	7	Cube	100mm	37.6	37.6	0.297933	1.80867	0.276798	2.63478	1.18261	0.6	0.309289	37.6	37.6	Cylinder
154		1	50.76	27.32	5.4	4.64	3.72	460			52.6	10	30.1	131.4	8.83	27.64	0	23.8729	36.319	123.808	1212	544	2400	80	1	7	Cube		52.2	52.2	0.312518	1.82493	0.269148	2.63478	1.18261	0.6	0.309289	52.2	52.2	Cylinder
155		1	50.76	27.32	5.4	4.64	3.72	460			44.9	12	34.83	139.1	8.83	27.64	0	24.4025	38.4472	121.15	1212	544	2400	80	1	7	Cube		57.1	57.1	0.319451	1.83933	0.26337	2.63478	1.18261	0.6	0.309289	57.1	57.1	Cylinder
156		1	50.76	27.32	5.4	4.64	3.72	460			36.8	14	39.34	147.2	8.83	27.64	0	24.2175	40.6861	119.096	1212	544	2400	80	1	7	Cube		52.3	52.3	0.31703	1.85447	0.258905	2.63478	1.18261	0.6	0.309289	52.3	52.3	Cylinder
157		1	50.76	27.32	5.4	4.64	3.72	460			57.2	8	25.1	142.9	8.83	27.64	0	23.7449	39.4976	136.858	1201	539	2400.1	80	1	7	Cube		38.1	38.1	0.310842	1.84643	0.297516	2.61087	1.17174	0.6	0.309289	38.1	38.1	Cylinder
158		1	50.76	27.32	5.4	4.64	3.72	460			66.7	10	30.1	133.4	8.83	27.64	0	27.3387	36.8718	135.89	1201	539	2400.1	80	1	7	Cube		61.5	61.5	0.357888	1.82867	0.295412	2.61087	1.17174	0.6	0.309289	61.5	61.5	Cylinder
159		1	50.76	27.32	5.4	4.64	3.72	460			40	12	34.83	160.1	8.83	27.64	0	24.9341	44.2516	130.914	1201	539	2400.1	80	1	7	Cube		47.3	47.3	0.326411	1.87858	0.284596	2.61087	1.17174	0.6	0.309289	47.3	47.3	Cylinder
160		1	50.76	27.32	5.4	4.64	3.72	460			53.9	8	25.1	166.9	8.83	27.64	0	25.2222	46.1312	149.447	1186	533	2399.8	80	1	7	Cube		34.8	34.8	0.330181	1.8913	0.324884	2.57826	1.1587	0.6	0.309289	34.8	34.8	Cylinder
161		1	50.76	27.32	5.4	4.64	3.72	460			44.2	10	30.1	176.6	8.83	27.64	0	25.9045	48.8122	146.083	1186	533	2399.8	80	1	7	Cube		34.3	34.3	0.339114	1.90943	0.317572	2.57826	1.1587	0.6	0.309289	34.3	34.3	Cylinder
162		1	50.76	27.32	5.4	4.64	3.72	460			47.8	8	25.1	191.4	8.83	27.64	0	26.1989	52.903	160.098	1174	527	2400.2	80	1	7	Cube		24.1	24.1	0.342968	1.9371	0.348039	2.55217	1.14565	0.6	0.309289	24.1	24.1	Cylinder
163		1	50.76	27.32	5.4	4.64	3.72	460			58.3	10	30.1	180.9	8.83	27.64	0	29.5734	50.0008	159.626	1174	527	2400.2	80	1	7	Cube		36.6	36.6	0.387143	1.91747	0.347013	2.55217	1.14565	0.6	0.309289	36.6	36.6	Cylinder
164		1	50.76	27.32	5.4	4.64	3.72	460			68.3	12	34.83	170.9	8.83	27.64	0	33.5269	47.2368	158.436	1174	527	2400.2	80	1	7	Cube		58.4	58.4	0.438897	1.89877	0.344427	2.55217	1.14565	0.6	0.309289	58.4	58.4	Cylinder
165		1	50.76	27.32	5.4	4.64	3.72	460			61.3	8	25.1	122.7	8.83	27.64	0	22.7588	33.9143	127.327	1212	544	2400	80	1	28	Cube		39.5	39.5	0.297933	1.80867	0.276798	2.63478	1.18261	0.6	0.52963	39.5	39.5	Cylinder
166		1	50.76	27.32	5.4	4.64	3.72	460			52.6	10	30.1	131.4	8.83	27.64	0	23.8729	36.319	123.808	1212	544	2400	80	1	28	Cube		54.3	54.3	0.312518	1.82493	0.269148	2.63478	1.18261	0.6	0.52963	54.3	54.3	Cylinder
167		1	50.76	27.32	5.4	4.64	3.72	460			44.9	12	34.83	139.1	8.83	27.64	0	24.4025	38.4472	121.15	1212	544	2400	80	1	28	Cube		60.4	60.4	0.319451	1.83933	0.26337	2.63478	1.18261	0.6	0.52963	60.4	60.4	Cylinder
168		1	50.76	27.32	5.4	4.64	3.72	460			36.8	14	39.34	147.2	8.83	27.64	0	24.2175	40.6861	119.096	1212	544	2400	80	1	28	Cube		56.5	56.5	0.31703	1.85447	0.258905	2.63478	1.18261	0.6	0.52963	56.5	56.5	Cylinder
169		1	50.76	27.32	5.4	4.64	3.72	460			57.2	8	25.1	142.9	8.83	27.64	0	23.7449	39.4976	136.858	1201	539	2400.1	80	1	28	Cube		40.7	40.7	0.310842	1.84643	0.297516	2.61087	1.17174	0.6	0.52963	40.7	40.7	Cylinder
170		1	50.76	27.32	5.4	4.64	3.72	460			66.7	10	30.1	133.4	8.83	27.64	0	27.3387	36.8718	135.89	1201	539	2400.1	80	1	28	Cube		61.9	61.9	0.357888	1.82867	0.295412	2.61087	1.17174	0.6	0.52963	61.9	61.9	Cylinder
171		1	50.76	27.32	5.4	4.64	3.72	460			40	12	34.83	160.1	8.83	27.64	0	24.9341	44.2516	130.914	1201	539	2400.1	80	1	28	Cube		49.9	49.9	0.326411	1.87858	0.284596	2.61087	1.17174	0.6	0.52963	49.9	49.9	Cylinder
172		1	50.76	27.32	5.4	4.64	3.72	460			48.8	14	39.34	151.3	8.83	27.64	0	28.2382	41.8193	130.043	1201	539	2400.1	80	1	28	Cube		72.3	72.3	0.369664	1.86213	0.282701	2.61087	1.17174	0.6	0.52963	72.3	72.3	Cylinder
173		1	50.76	27.32	5.4	4.64	3.72	460			53.9	8	25.1	166.9	8.83	27.64	0	25.2222	46.1312	149.447	1186	533	2399.8	80	1	28	Cube		36.8	36.8	0.330181	1.8913	0.324884	2.57826	1.1587	0.6	0.52963	36.8	36.8	Cylinder
174		1	50.76	27.32	5.4	4.64	3.72	460			44.2	10	30.1	176.6	8.83	27.64	0	25.9045	48.8122	146.083	1186	533	2399.8	80	1	28	Cube		41.4	41.4	0.339114	1.90943	0.317572	2.57826	1.1587	0.6	0.52963	41.4	41.4	Cylinder
175		1	50.76	27.32	5.4	4.64	3.72	460			73.6	12	34.83	147.2	8.83	27.64	0	32.8648	40.6861	147.249	1186	533	2399.8	80	1	28	Cube		70.4	70.4	0.43023	1.85447	0.320107	2.57826	1.1587	0.6	0.52963	70.4	70.4	Cylinder
176		1	50.76	27.32	5.4	4.64	3.72	460			58.3	10	30.1	180.9	8.83	27.64	0	29.5734	50.0008	159.626	1174	527	2400.2	80	1	28	Cube		39.6	39.6	0.387143	1.91747	0.347013	2.55217	1.14565	0.6	0.52963	39.6	39.6	Cylinder
177		1	50.76	27.32	5.4	4.64	3.72	460			68.3	12	34.83	170.9	8.83	27.64	0	33.5269	47.2368	158.436	1174	527	2400.2	80	1	28	Cube		61.9	61.9	0.438897	1.89877	0.344427	2.55217	1.14565	0.6	0.52963	61.9	61.9	Cylinder
178		1	50.76	27.32	5.4	4.64	3.72	460			79.7	14	39.34	159.5	8.83	27.64	0	38.3832	44.0858	156.731	1174	527	2400.2	80	1	28	Cube		66.6	66.6	0.502471	1.87746	0.34072	2.55217	1.14565	0.6	0.52963	66.6	66.6	Cylinder
179		1	50.76	27.32	5.4	4.64	3.72	460			61.3	8	25.1	122.7	8.83	27.64	0	22.7588	33.9143	127.327	1212	544	2400	80	1	480	Cube		45.8	45.8	0.297933	1.80867	0.276798	2.63478	1.18261	0.6	0.981279	45.8	45.8	Cylinder
180		1	50.76	27.32	5.4	4.64	3.72	460			52.6	10	30.1	131.4	8.83	27.64	0	23.8729	36.319	123.808	1212	544	2400	80	1	480	Cube		65.5	65.5	0.312518	1.82493	0.269148	2.63478	1.18261	0.6	0.981279	65.5	65.5	Cylinder
181		1	50.76	27.32	5.4	4.64	3.72	460			44.9	12	34.83	139.1	8.83	27.64	0	24.4025	38.4472	121.15	1212	544	2400	80	1	480	Cube		72.1	72.1	0.319451	1.83933	0.26337	2.63478	1.18261	0.6	0.981279	72.1	72.1	Cylinder
182		1	50.76	27.32	5.4	4.64	3.72	460			36.8	14	39.34	147.2	8.83	27.64	0	24.2175	40.6861	119.096	1212	544	2400	80	1	480	Cube		73.7	73.7	0.31703	1.85447	0.258905	2.63478	1.18261	0.6	0.981279	73.7	73.7	Cylinder
183		1	50.76	27.32	5.4	4.64	3.72	460			57.2	8	25.1	142.9	8.83	27.64	0	23.7449	39.4976	136.858	1201	539	2400.1	80	1	480	Cube		50.7	50.7	0.310842	1.84643	0.297516	2.61087	1.17174	0.6	0.981279	50.7	50.7	Cylinder
184		1	50.76	27.32	5.4	4.64	3.72	460			66.7	10	30.1	133.4	8.83	27.64	0	27.3387	36.8718	135.89	1201	539	2400.1	80	1	480	Cube		71	71.0	0.357888	1.82867	0.295412	2.61087	1.17174	0.6	0.981279	71	71	Cylinder
185		1	50.76	27.32	5.4	4.64	3.72	460			40	12	34.83	160.1	8.83	27.64	0	24.9341	44.2516	130.914	1201	539	2400.1	80	1	480	Cube		62.8	62.8	0.326411	1.87858	0.284596	2.61087	1.17174	0.6	0.981279	62.8	62.8	Cylinder
186		1	50.76	27.32	5.4	4.64	3.72	460			48.8	14	39.34	151.3	8.83	27.64	0	28.2382	41.8193	130.043	1201	539	2400.1	80	1	480	Cube		80.7	80.7	0.369664	1.86213	0.282701	2.61087	1.17174	0.6	0.981279	80.7	80.7	Cylinder
187		1	50.76	27.32	5.4	4.64	3.72	460			53.9	8	25.1	166.9	8.83	27.64	0	25.2222	46.1312	149.447	1186	533	2399.8	80	1	480	Cube		47.8	47.8	0.330181	1.8913	0.324884	2.57826	1.1587	0.6	0.981279	47.8	47.8	Cylinder
188		1	50.76	27.32	5.4	4.64	3.72	460			44.2	10	30.1	176.6	8.83	27.64	0	25.9045	48.8122	146.083	1186	533	2399.8	80	1	480	Cube		52.6	52.6	0.339114	1.90943	0.317572	2.57826	1.1587	0.6	0.981279	52.6	52.6	Cylinder
189		1	50.76	27.32	5.4	4.64	3.72	460			73.6	12	34.83	147.2	8.83	27.64	0	32.8648	40.6861	147.249	1186	533	2399.8	80	1	480	Cube		83.3	83.3	0.43023	1.85447	0.320107	2.57826	1.1587	0.6	0.981279	83.3	83.3	Cylinder
190		1	50.76	27.32	5.4	4.64	3.72	460			58.3	10	30.1	180.9	8.83	27.64	0	29.5734	50.0008	159.626	1174	527	2400.2	80	1	480	Cube		51.5	51.5	0.387143	1.91747	0.347013	2.55217	1.14565	0.6	0.981279	51.5	51.5	Cylinder
191		1	50.76	27.32	5.4	4.64	3.72	460			68.3	12	34.83	170.9	8.83	27.64	0	33.5269	47.2368	158.436	1174	527	2400.2	80	1	480	Cube		75.5	75.5	0.438897	1.89877	0.344427	2.55217	1.14565	0.6	0.981279	75.5	75.5	Cylinder
192		1	50.76	27.32	5.4	4.64	3.72	460			79.7	14	39.34	159.5	8.83	27.64	0	38.3832	44.0858	156.731	1174	527	2400.2	80	1	480	Cube		84.5	84.5	0.502471	1.87746	0.34072	2.55217	1.14565	0.6	0.981279	84.5	84.5	Cylinder
193	Abdulrahman, H., Muhamad, R., Visintin, P., & Azim Shukri, A. (2022). Mechanical properties and bond stress-slip behaviour of fly ash geopolymer concrete. Construction and Building Materials, 327, 126909. https://doi.org/10.1016/j.conbuildmat.2022.126909	1	32.3	16.4	19.1	18.95	7.6	525			64	14	39.34	96	9.3	28.8	74	28.4406	27.648	177.911	1060	707	2526	27	0	7	Cube	100mm	25.1		0.543431	1.94703	0.338879	2.01905	1.34667	0.07	0.309289	25.1	25.1	Cylinder
194		1	32.3	16.4	19.1	18.95	7.6	510			64	14	39.34	96	9.3	28.8	74	28.4406	27.648	177.911	1060	707	2511	27	0	7	Cube		24.1		0.559415	1.95506	0.348846	2.07843	1.38627	0.07	0.309289	24.1	24.1	Cylinder
195		1	32.3	16.4	19.1	18.95	7.6	495			64	14	39.34	96	9.3	28.8	74	28.4406	27.648	177.911	1060	707	2496	27	0	7	Cube		23.4		0.576367	1.96358	0.359417	2.14141	1.42828	0.07	0.309289	23.4	23.4	Cylinder
196		1	32.3	16.4	19.1	18.95	7.6	487			64	14	39.34	96	9.3	28.8	74	28.4406	27.648	177.911	1060	707	2488	27	0	7	Cube		23		0.585835	1.96833	0.365321	2.17659	1.45175	0.07	0.309289	23	23	Cylinder
197		1	32.3	16.4	19.1	18.95	7.6	475			64	14	39.34	96	9.3	28.8	74	28.4406	27.648	177.911	1060	707	2476	27	0	7	Cube		22.6		0.600635	1.97576	0.37455	2.23158	1.48842	0.07	0.309289	22.6	22.6	Cylinder
198		1	32.3	16.4	19.1	18.95	7.6	450			64	14	39.34	96	9.3	28.8	74	28.4406	27.648	177.911	1060	707	2451	27	0	7	Cube		21.7		0.634003	1.99252	0.395359	2.35556	1.57111	0.07	0.309289	21.7	21.7	Cylinder
199		1	32.3	16.4	19.1	18.95	7.6	440			64	14	39.34	96	9.3	28.8	74	28.4406	27.648	177.911	1060	707	2441	27	0	7	Cube		19.2		0.648412	1.99976	0.404344	2.40909	1.60682	0.07	0.309289	19.2	19.2	Cylinder
200		1	32.3	16.4	19.1	18.95	7.6	430			64	14	39.34	96	9.3	28.8	74	28.4406	27.648	177.911	1060	707	2431	27	0	7	Cube		17.5		0.663492	2.00734	0.413747	2.46512	1.64419	0.07	0.309289	17.5	17.5	Cylinder
201		1	32.3	16.4	19.1	18.95	7.6	400			64	14	39.34	96	9.3	28.8	74	28.4406	27.648	177.911	1060	707	2401	27	0	7	Cube		13.7		0.713254	2.03233	0.444778	2.65	1.7675	0.07	0.309289	13.7	13.7	Cylinder
202		1	32.3	16.4	19.1	18.95	7.6	525			64	14	39.34	96	9.3	28.8	74	28.4406	27.648	177.911	1060	707	2526	27	0	28	Cube		38.2		0.543431	1.94703	0.338879	2.01905	1.34667	0.07	0.52963	38.2	38.2	Cylinder
203		1	32.3	16.4	19.1	18.95	7.6	510			64	14	39.34	96	9.3	28.8	74	28.4406	27.648	177.911	1060	707	2511	27	0	28	Cube		34.6		0.559415	1.95506	0.348846	2.07843	1.38627	0.07	0.52963	34.6	34.6	Cylinder
204		1	32.3	16.4	19.1	18.95	7.6	495			64	14	39.34	96	9.3	28.8	74	28.4406	27.648	177.911	1060	707	2496	27	0	28	Cube		33.7		0.576367	1.96358	0.359417	2.14141	1.42828	0.07	0.52963	33.7	33.7	Cylinder
205		1	32.3	16.4	19.1	18.95	7.6	487			64	14	39.34	96	9.3	28.8	74	28.4406	27.648	177.911	1060	707	2488	27	0	28	Cube		33.2		0.585835	1.96833	0.365321	2.17659	1.45175	0.07	0.52963	33.2	33.2	Cylinder
206		1	32.3	16.4	19.1	18.95	7.6	475			64	14	39.34	96	9.3	28.8	74	28.4406	27.648	177.911	1060	707	2476	27	0	28	Cube		32		0.600635	1.97576	0.37455	2.23158	1.48842	0.07	0.52963	32	32	Cylinder
207		1	32.3	16.4	19.1	18.95	7.6	450			64	14	39.34	96	9.3	28.8	74	28.4406	27.648	177.911	1060	707	2451	27	0	28	Cube		30.7		0.634003	1.99252	0.395359	2.35556	1.57111	0.07	0.52963	30.7	30.7	Cylinder
208		1	32.3	16.4	19.1	18.95	7.6	440			64	14	39.34	96	9.3	28.8	74	28.4406	27.648	177.911	1060	707	2441	27	0	28	Cube		29.8		0.648412	1.99976	0.404344	2.40909	1.60682	0.07	0.52963	29.8	29.8	Cylinder
209		1	32.3	16.4	19.1	18.95	7.6	430			64	14	39.34	96	9.3	28.8	74	28.4406	27.648	177.911	1060	707	2431	27	0	28	Cube		28.2		0.663492	2.00734	0.413747	2.46512	1.64419	0.07	0.52963	28.2	28.2	Cylinder
210		1	32.3	16.4	19.1	18.95	7.6	400			64	14	39.34	96	9.3	28.8	74	28.4406	27.648	177.911	1060	707	2401	27	0	28	Cube		21.9		0.713254	2.03233	0.444778	2.65	1.7675	0.07	0.52963	21.9	21.9	Cylinder
211		1	32.3	16.4	19.1	18.95	7.6	475			64	14	39.34	96	9.3	28.8	74	28.4406	27.648	177.911	1060	707	2476	27	0	180	Cube		42		0.600635	1.97576	0.37455	2.23158	1.48842	0.07	0.825383	42	42	Cylinder
212		1	32.3	16.4	19.1	18.95	7.6	430			64	14	39.34	96	9.3	28.8	74	28.4406	27.648	177.911	1060	707	2431	27	0	180	Cube		37		0.663492	2.00734	0.413747	2.46512	1.64419	0.07	0.825383	37	37	Cylinder
213		1	32.3	16.4	19.1	18.95	7.6	400			64	14	39.34	96	9.3	28.8	74	28.4406	27.648	177.911	1060	707	2401	27	0	180	Cube		38		0.713254	2.03233	0.444778	2.65	1.7675	0.07	0.825383	38	38	Cylinder
214	Nguyen, T. T., Goodier I, C., & Austin, S. A. (2020). Factors affecting the slump and strength development of geopolymer concrete. CONSTRUCTION AND BUILDING MATERIALS, 261. https://doi.org/10.1016/j.conbuildmat.2020.119945	1	54.14	26.65	3.36	6.51	1.2	553.8			47.5	12	34.83	118.7	14	28	38.1	29.4398	33.236	141.624	1092	588	2438.1	75	1	7	Cube	100mm	46.5		0.328166	1.91821	0.255732	1.97183	1.06176	0.55	0.309289	46.5	46.5	Cylinder
215		1	54.14	26.65	3.36	6.51	1.2	553.8			47.5	12	34.83	118.7	14	28	49.6	29.4398	33.236	153.124	1092	588	2449.6	75	1	7	Cube		45.3		0.328166	1.91821	0.276497	1.97183	1.06176	0.55	0.309289	45.3	45.3	Cylinder
216		1	54.14	26.65	3.36	6.51	1.2	424.6			36.4	12	34.83	91	14	28	42.3	22.5655	25.48	121.654	1201.2	646.8	2442.3	75	1	7	Cube		48.7		0.328078	1.91819	0.286515	2.82902	1.52332	0.55	0.309289	48.7	48.7	Cylinder
217		1	54.14	26.65	3.36	6.51	1.2	553.8			47.5	12	34.83	118.7	14	28	38.1	29.4398	33.236	141.624	1092	588	2438.1	75	1	28	Cube		48.6		0.328166	1.91821	0.255732	1.97183	1.06176	0.55	0.52963	48.6	48.6	Cylinder
218		1	54.14	26.65	3.36	6.51	1.2	553.8			47.5	12	34.83	118.7	14	28	49.6	29.4398	33.236	153.124	1092	588	2449.6	75	1	28	Cube		48.6		0.328166	1.91821	0.276497	1.97183	1.06176	0.55	0.52963	48.6	48.6	Cylinder
219		1	54.14	26.65	3.36	6.51	1.2	424.6			36.4	12	34.83	91	14	28	42.3	22.5655	25.48	121.654	1201.2	646.8	2442.3	75	1	28	Cube		49.1		0.328078	1.91819	0.286515	2.82902	1.52332	0.55	0.52963	49.1	49.1	Cylinder
220		1	54.14	26.65	3.36	6.51	1.2	424.6			36.4	12	34.83	91	14	28	42.3	22.5655	25.48	121.654	1201.2	646.8	2442.3	75	1	7	Cube		38.2		0.328078	1.91819	0.286515	2.82902	1.52332	0.55	0.309289	38.2	38.2	Cylinder
221		1	54.14	26.65	3.36	6.51	1.2	424.6			36.4	12	34.83	91	14	28	42.3	22.5655	25.48	121.654	1201.2	646.8	2442.3	75	1	28	Cube		39.6		0.328078	1.91819	0.286515	2.82902	1.52332	0.55	0.52963	39.6	39.6	Cylinder
222		2	54.14	26.65	3.36	6.51	1.2	424.6			36.4	12	34.83	91	14	28	53	22.5655	25.48	132.354	1201.2	646.8	2453	75	1	7	Cube		34.2		0.328078	1.91819	0.311716	2.82902	1.52332	0.55	0.309289	34.2	34.2	Cylinder
223		2	54.14	26.65	3.36	6.51	1.2	424.6			36.4	12	34.83	91	14	28	53	22.5655	25.48	132.354	1201.2	646.8	2453	75	1	28	Cube		39.6		0.328078	1.91819	0.311716	2.82902	1.52332	0.55	0.52963	39.6	39.6	Cylinder
224	Ruengsillapanun, K., Udtaranakron, T., Pulngern, T., Tangchirapat, W., & Jaturapitakkul, C. (2021). Mechanical properties, shrinkage, and heat evolution of alkali activated fly ash concrete. Construction and Building Materials, 299, 123954. https://doi.org/10.1016/j.conbuildmat.2021.123954	1	27.9	14.4	27.9	15.6	2.2	400			280	2	7.41	0	16.3	34.2	0	16.0797	0	263.92	970	795	2445	27.5	0	1	Cylinder	100mm*200mm	1.5		0.459266	1.64687	0.659801	2.425	1.9875	0.075	0	1.77	1.77	Cylinder
225		1	27.9	14.4	27.9	15.6	2.2	400			215	2	7.41	65	16.3	34.2	0	22.9419	22.23	234.828	970	795	2445	27.5	0	1	Cylinder		3.67		0.655263	1.97492	0.58707	2.425	1.9875	0.075	0	4.3306	4.3306	Cylinder
226		1	27.9	14.4	27.9	15.6	2.2	400			200	2	7.41	80	16.3	34.2	0	24.5255	27.36	228.115	970	795	2445	27.5	0	1	Cylinder		4.48		0.700493	2.05062	0.570286	2.425	1.9875	0.075	0	5.2864	5.2864	Cylinder
227		1	27.9	14.4	27.9	15.6	2.2	400			187	2	7.41	93	16.3	34.2	0	25.8979	31.806	222.296	970	795	2445	27.5	0	1	Cylinder		8.22		0.739693	2.11623	0.55574	2.425	1.9875	0.075	0	9.6996	9.6996	Cylinder
228		1	27.9	14.4	27.9	15.6	2.2	400			215	4	13.89	65	16.3	34.2	0	33.7392	22.23	224.031	970	795	2445	27.5	0	1	Cylinder		3.33		0.963654	1.97492	0.560077	2.425	1.9875	0.075	0	3.9294	3.9294	Cylinder
229		1	27.9	14.4	27.9	15.6	2.2	400			215	6	19.74	65	16.3	34.2	0	43.4868	22.23	214.283	970	795	2445	27.5	0	1	Cylinder		3.85		1.24206	1.97492	0.535708	2.425	1.9875	0.075	0	4.543	4.543	Cylinder
230		1	27.9	14.4	27.9	15.6	2.2	400			215	8	25.1	65	16.3	34.2	0	52.4179	22.23	205.352	970	795	2445	27.5	0	1	Cylinder		3.35		1.49715	1.97492	0.51338	2.425	1.9875	0.075	0	3.953	3.953	Cylinder
231		1	27.9	14.4	27.9	15.6	2.2	400			200	4	13.89	80	16.3	34.2	0	34.5695	27.36	218.07	970	795	2445	27.5	0	1	Cylinder		4.14		0.987368	2.05062	0.545176	2.425	1.9875	0.075	0	4.8852	4.8852	Cylinder
232		1	27.9	14.4	27.9	15.6	2.2	400			280	2	7.41	0	16.3	34.2	0	16.0797	0	263.92	970	795	2445	27.5	0	7	Cylinder		3.33		0.459266	1.64687	0.659801	2.425	1.9875	0.075	0.309289	3.9294	3.9294	Cylinder
233		1	27.9	14.4	27.9	15.6	2.2	400			215	2	7.41	65	16.3	34.2	0	22.9419	22.23	234.828	970	795	2445	27.5	0	7	Cylinder		7.43		0.655263	1.97492	0.58707	2.425	1.9875	0.075	0.309289	8.7674	8.7674	Cylinder
234		1	27.9	14.4	27.9	15.6	2.2	400			200	2	7.41	80	16.3	34.2	0	24.5255	27.36	228.115	970	795	2445	27.5	0	7	Cylinder		8.62		0.700493	2.05062	0.570286	2.425	1.9875	0.075	0.309289	10.1716	10.1716	Cylinder
235		1	27.9	14.4	27.9	15.6	2.2	400			187	2	7.41	93	16.3	34.2	0	25.8979	31.806	222.296	970	795	2445	27.5	0	7	Cylinder		18.2		0.739693	2.11623	0.55574	2.425	1.9875	0.075	0.309289	21.476	21.476	Cylinder
236		1	27.9	14.4	27.9	15.6	2.2	400			215	4	13.89	65	16.3	34.2	0	33.7392	22.23	224.031	970	795	2445	27.5	0	7	Cylinder		11.3		0.963654	1.97492	0.560077	2.425	1.9875	0.075	0.309289	13.334	13.334	Cylinder
237		1	27.9	14.4	27.9	15.6	2.2	400			215	6	19.74	65	16.3	34.2	0	43.4868	22.23	214.283	970	795	2445	27.5	0	7	Cylinder		14.4		1.24206	1.97492	0.535708	2.425	1.9875	0.075	0.309289	16.992	16.992	Cylinder
238		1	27.9	14.4	27.9	15.6	2.2	400			215	8	25.1	65	16.3	34.2	0	52.4179	22.23	205.352	970	795	2445	27.5	0	7	Cylinder		10.5		1.49715	1.97492	0.51338	2.425	1.9875	0.075	0.309289	12.39	12.39	Cylinder
239		1	27.9	14.4	27.9	15.6	2.2	400			200	4	13.89	80	16.3	34.2	0	34.5695	27.36	218.07	970	795	2445	27.5	0	7	Cylinder		14.5		0.987368	2.05062	0.545176	2.425	1.9875	0.075	0.309289	17.11	17.11	Cylinder
240		1	27.9	14.4	27.9	15.6	2.2	400			280	2	7.41	0	16.3	34.2	0	16.0797	0	263.92	970	795	2445	27.5	0	28	Cylinder		4.93		0.459266	1.64687	0.659801	2.425	1.9875	0.075	0.52963	5.8174	5.8174	Cylinder
241		1	27.9	14.4	27.9	15.6	2.2	400			215	2	7.41	65	16.3	34.2	0	22.9419	22.23	234.828	970	795	2445	27.5	0	28	Cylinder		10.6		0.655263	1.97492	0.58707	2.425	1.9875	0.075	0.52963	12.508	12.508	Cylinder
242		1	27.9	14.4	27.9	15.6	2.2	400			200	2	7.41	80	16.3	34.2	0	24.5255	27.36	228.115	970	795	2445	27.5	0	28	Cylinder		11.2		0.700493	2.05062	0.570286	2.425	1.9875	0.075	0.52963	13.216	13.216	Cylinder
243		1	27.9	14.4	27.9	15.6	2.2	400			187	2	7.41	93	16.3	34.2	0	25.8979	31.806	222.296	970	795	2445	27.5	0	28	Cylinder		25.4		0.739693	2.11623	0.55574	2.425	1.9875	0.075	0.52963	29.972	29.972	Cylinder
244		1	27.9	14.4	27.9	15.6	2.2	400			215	4	13.89	65	16.3	34.2	0	33.7392	22.23	224.031	970	795	2445	27.5	0	28	Cylinder		14.2		0.963654	1.97492	0.560077	2.425	1.9875	0.075	0.52963	16.756	16.756	Cylinder
245		1	27.9	14.4	27.9	15.6	2.2	400			215	6	19.74	65	16.3	34.2	0	43.4868	22.23	214.283	970	795	2445	27.5	0	28	Cylinder		17.1		1.24206	1.97492	0.535708	2.425	1.9875	0.075	0.52963	20.178	20.178	Cylinder
246		1	27.9	14.4	27.9	15.6	2.2	400			215	8	25.1	65	16.3	34.2	0	52.4179	22.23	205.352	970	795	2445	27.5	0	28	Cylinder		16.5		1.49715	1.97492	0.51338	2.425	1.9875	0.075	0.52963	19.47	19.47	Cylinder
247		1	27.9	14.4	27.9	15.6	2.2	400			200	4	13.89	80	16.3	34.2	0	34.5695	27.36	218.07	970	795	2445	27.5	0	28	Cylinder		19.1		0.987368	2.05062	0.545176	2.425	1.9875	0.075	0.52963	22.538	22.538	Cylinder
248		1	27.9	14.4	27.9	15.6	2.2	400			280	2	7.41	0	16.3	34.2	0	16.0797	0	263.92	970	795	2445	27.5	0	90	Cylinder		5.48		0.459266	1.64687	0.659801	2.425	1.9875	0.075	0.715213	6.4664	6.4664	Cylinder
249		1	27.9	14.4	27.9	15.6	2.2	400			215	2	7.41	65	16.3	34.2	0	22.9419	22.23	234.828	970	795	2445	27.5	0	90	Cylinder		12.9		0.655263	1.97492	0.58707	2.425	1.9875	0.075	0.715213	15.222	15.222	Cylinder
250		1	27.9	14.4	27.9	15.6	2.2	400			200	2	7.41	80	16.3	34.2	0	24.5255	27.36	228.115	970	795	2445	27.5	0	90	Cylinder		14		0.700493	2.05062	0.570286	2.425	1.9875	0.075	0.715213	16.52	16.52	Cylinder
251		1	27.9	14.4	27.9	15.6	2.2	400			187	2	7.41	93	16.3	34.2	0	25.8979	31.806	222.296	970	795	2445	27.5	0	90	Cylinder		27.5		0.739693	2.11623	0.55574	2.425	1.9875	0.075	0.715213	32.45	32.45	Cylinder
252		1	27.9	14.4	27.9	15.6	2.2	400			215	4	13.89	65	16.3	34.2	0	33.7392	22.23	224.031	970	795	2445	27.5	0	90	Cylinder		23.5		0.963654	1.97492	0.560077	2.425	1.9875	0.075	0.715213	27.73	27.73	Cylinder
253		1	27.9	14.4	27.9	15.6	2.2	400			215	6	19.74	65	16.3	34.2	0	43.4868	22.23	214.283	970	795	2445	27.5	0	90	Cylinder		27.5		1.24206	1.97492	0.535708	2.425	1.9875	0.075	0.715213	32.45	32.45	Cylinder
254		1	27.9	14.4	27.9	15.6	2.2	400			215	8	25.1	65	16.3	34.2	0	52.4179	22.23	205.352	970	795	2445	27.5	0	90	Cylinder		25		1.49715	1.97492	0.51338	2.425	1.9875	0.075	0.715213	29.5	29.5	Cylinder
255		1	27.9	14.4	27.9	15.6	2.2	400			200	4	13.89	80	16.3	34.2	0	34.5695	27.36	218.07	970	795	2445	27.5	0	90	Cylinder		23.8		0.987368	2.05062	0.545176	2.425	1.9875	0.075	0.715213	28.084	28.084	Cylinder
256	Law, D. W., Adam, A. A., Molyneaux, T. K., Patnaikuni, I., & Wardhono, A. (2015). Long term durability properties of class F fly ash geopolymer concrete. Materials and Structures, 48(3), 721–731. https://doi.org/10.1617/s11527-014-0268-9	1	49.45	29.61	3.47	10.72	1.3	1050			209	10	30.1	198	14.7	29.4	88	77.8605	58.212	358.928	2291	1728	5564	80	1	7	Cylinder	100mm*200mm	39.1		0.412001	1.57869	0.341836	2.1819	1.64571	0.6	0.309289	46.138	46.138	Cylinder
257	Strength and Durability Properties of Alkali Activated Slag and Fly Ash-Based Geopolymer Concrete	1	49.45	29.61	3.47	10.72	1.3	1030			165	10	30.1	262	14.7	29.4	84	77.0044	77.028	356.968	2291	1728	5560	80	1	7	Cylinder		51.3		0.415383	1.63422	0.346571	2.22427	1.67767	0.6	0.309289	53.352	53.352	Cylinder
258		1	49.45	29.61	3.47	10.72	1.3	1016			123	10	30.1	324	14.7	29.4	79	76.3208	95.256	354.423	2291	1728	5561	80	1	7	Cylinder		52.5		0.417368	1.68868	0.348842	2.25492	1.70079	0.6	0.309289	54.6	54.6	Cylinder
259		1	49.45	29.61	3.47	10.72	1.3	1050			209	10	30.1	198	14.7	29.4	88	77.8605	58.212	358.928	2291	1728	5564	80	1	28	Cylinder		44.4		0.412001	1.57869	0.341836	2.1819	1.64571	0.6	0.52963	52.392	52.392	Cylinder
260		1	49.45	29.61	3.47	10.72	1.3	1030			165	10	30.1	262	14.7	29.4	84	77.0044	77.028	356.968	2291	1728	5560	80	1	28	Cylinder		53.3		0.415383	1.63422	0.346571	2.22427	1.67767	0.6	0.52963	55.432	55.432	Cylinder
261		1	49.45	29.61	3.47	10.72	1.3	1016			123	10	30.1	324	14.7	29.4	79	76.3208	95.256	354.423	2291	1728	5561	80	1	28	Cylinder		56.9		0.417368	1.68868	0.348842	2.25492	1.70079	0.6	0.52963	59.176	59.176	Cylinder
262		1	49.45	29.61	3.47	10.72	1.3	1050			209	10	30.1	198	14.7	29.4	88	77.8605	58.212	358.928	2291	1728	5564	80	1	90	Cylinder		46.1		0.412001	1.57869	0.341836	2.1819	1.64571	0.6	0.715213	54.398	54.398	Cylinder
263		1	49.45	29.61	3.47	10.72	1.3	1030			165	10	30.1	262	14.7	29.4	84	77.0044	77.028	356.968	2291	1728	5560	80	1	90	Cylinder		53.6		0.415383	1.63422	0.346571	2.22427	1.67767	0.6	0.715213	55.744	55.744	Cylinder
264		1	49.45	29.61	3.47	10.72	1.3	1016			123	10	30.1	324	14.7	29.4	79	76.3208	95.256	354.423	2291	1728	5561	80	1	90	Cylinder		57.3		0.417368	1.68868	0.348842	2.25492	1.70079	0.6	0.715213	59.592	59.592	Cylinder
265	Gunasekera, C., Setunge, S., & Law, D. W. (2017). Correlations between Mechanical Properties of Low-Calcium Fly Ash Geopolymer Concretes. Journal of Materials in Civil Engineering, 29(9). https://doi.org/10.1061/(ASCE)MT.1943-5533.0001916	2	49.37	31.25	4.8	4.47	1.28	416			65	15	41.53	292	14.7	29.4	8	62.4	85.8	216.8	927	699	2407	80	1	28	Cylinder		36.9		0.789677	1.90386	0.521154	2.22837	1.68029	0.6	0.52963	43.542	43.542	Cylinder
266	Gunasekara, C., Law, D. W., & Setunge, S. (2016). Long term permeation properties of different fly ash geopolymer concretes. Construction and Building Materials, 124, 352–362. https://doi.org/10.1016/j.conbuildmat.2016.07.121	3	53.82	29.95	1.03	9.24	0.58	420			92	15	41.53	241	14.7	29.4	15	63	70.875	214.125	936	706	2410	80	1	28	Cylinder		29.6		0.823954	2.00637	0.509821	2.22857	1.68095	0.6	0.52963	34.928	34.928	Cylinder
267		4	75.66	19	0.3	1.38	0	412			39	15	41.53	342	14.7	29.4	0	61.8	100.425	218.775	918	693	2404	80	1	28	Cylinder		24.9		1.29881	4.47525	0.531007	2.22816	1.68204	0.6	0.52963	29.382	29.382	Cylinder
268		2	49.37	31.25	4.8	4.47	1.28	416			65	15	41.53	292	14.7	29.4	8	62.4	85.8	216.8	927	699	2407	80	1	90	Cylinder		45.6		0.789677	1.90386	0.521154	2.22837	1.68029	0.6	0.715213	53.808	53.808	Cylinder
269		3	53.82	29.95	1.03	9.24	0.58	420			92	15	41.53	241	14.7	29.4	15	63	70.875	214.125	936	706	2410	80	1	90	Cylinder		36.5		0.823954	2.00637	0.509821	2.22857	1.68095	0.6	0.715213	43.07	43.07	Cylinder
270		4	75.66	19	0.3	1.38	0	412			39	15	41.53	342	14.7	29.4	0	61.8	100.425	218.775	918	693	2404	80	1	90	Cylinder		27.7		1.29881	4.47525	0.531007	2.22816	1.68204	0.6	0.715213	32.686	32.686	Cylinder
271		1	47.87	28	3.81	14.09	0.93	416			65	15	41.53	292	14.7	29.4	8	62.4	85.8	216.8	927	699	2407	80	1	365	Cylinder		87.4		0.881336	2.07931	0.521154	2.22837	1.68029	0.6	0.937747	90.896	90.896	Cylinder
272		2	49.37	31.25	4.8	4.47	1.28	416			65	15	41.53	292	14.7	29.4	8	62.4	85.8	216.8	927	699	2407	80	1	365	Cylinder		47		0.789677	1.90386	0.521154	2.22837	1.68029	0.6	0.937747	55.46	55.46	Cylinder
273		3	53.82	29.95	1.03	9.24	0.58	420			92	15	41.53	241	14.7	29.4	15	63	70.875	214.125	936	706	2410	80	1	365	Cylinder		42.8		0.823954	2.00637	0.509821	2.22857	1.68095	0.6	0.937747	50.504	50.504	Cylinder
274		4	75.66	19	0.3	1.38	0	412			39	15	41.53	342	14.7	29.4	0	61.8	100.425	218.775	918	693	2404	80	1	365	Cylinder		28.7		1.29881	4.47525	0.531007	2.22816	1.68204	0.6	0.937747	33.866	33.866	Cylinder
275	Topark-Ngarm, P., Chindaprasirt, P., & Sata, V. (2015). Setting Time, Strength, and Bond of High-Calcium Fly Ash Geopolymer Concrete. Journal of Materials in Civil Engineering, 27(7). https://doi.org/10.1061/(ASCE)MT.1943-5533.0001157	1	45.23	19.95	15.51	13.15		414			104	10	30.1	104	15.32	32.87	0	40.1934	34.1848	133.622	1091	588	2301	60	1	7	Cylinder	100mm*200mm	40.73		0.800608	2.2789	0.322758	2.63527	1.42029	0.4	0.309289	48.0614	48.0614	Cylinder
276		1	45.23	19.95	15.51	13.15		414			104	15	41.53	104	15.32	32.87	0	49.406	34.1848	124.409	1091	588	2301	60	1	7	Cylinder		42.91		0.984113	2.2789	0.300505	2.63527	1.42029	0.4	0.309289	50.6338	50.6338	Cylinder
277		1	45.23	19.95	15.51	13.15		414			104	20	52.19	104	15.32	32.87	0	57.9979	34.1848	115.817	1091	588	2301	60	1	7	Cylinder		41.2		1.15525	2.2789	0.279752	2.63527	1.42029	0.4	0.309289	48.616	48.616	Cylinder
278		1	45.23	19.95	15.51	13.15		414			69	10	30.1	138	15.32	32.87	0	37.2376	45.3606	124.402	1091	588	2300	60	1	7	Cylinder		37.69		0.741731	2.39392	0.300488	2.63527	1.42029	0.4	0.309289	44.4742	44.4742	Cylinder
279		1	45.23	19.95	15.51	13.15		414			69	15	41.53	138	15.32	32.87	0	43.3498	45.3606	118.29	1091	588	2300	60	1	7	Cylinder		38.85		0.863479	2.39392	0.285724	2.63527	1.42029	0.4	0.309289	45.843	45.843	Cylinder
280		1	45.23	19.95	15.51	13.15		414			69	20	52.19	138	15.32	32.87	0	49.0502	45.3606	112.589	1091	588	2300	60	1	7	Cylinder		39.27		0.977026	2.39392	0.271955	2.63527	1.42029	0.4	0.309289	46.3386	46.3386	Cylinder
281		1	45.23	19.95	15.51	13.15		414			104	10	30.1	104	15.32	32.87	0	40.1934	34.1848	133.622	1091	588	2301	60	1	28	Cylinder		46.67		0.800608	2.2789	0.322758	2.63527	1.42029	0.4	0.52963	55.0706	55.0706	Cylinder
282		1	45.23	19.95	15.51	13.15		414			104	15	41.53	104	15.32	32.87	0	49.406	34.1848	124.409	1091	588	2301	60	1	28	Cylinder		54.4		0.984113	2.2789	0.300505	2.63527	1.42029	0.4	0.52963	56.576	56.576	Cylinder
283		1	45.23	19.95	15.51	13.15		414			104	20	52.19	104	15.32	32.87	0	57.9979	34.1848	115.817	1091	588	2301	60	1	28	Cylinder		43.42		1.15525	2.2789	0.279752	2.63527	1.42029	0.4	0.52963	51.2356	51.2356	Cylinder
284		1	45.23	19.95	15.51	13.15		414			69	10	30.1	138	15.32	32.87	0	37.2376	45.3606	124.402	1091	588	2300	60	1	28	Cylinder		40.09		0.741731	2.39392	0.300488	2.63527	1.42029	0.4	0.52963	47.3062	47.3062	Cylinder
285		1	45.23	19.95	15.51	13.15		414			69	15	41.53	138	15.32	32.87	0	43.3498	45.3606	118.29	1091	588	2300	60	1	28	Cylinder		48.18		0.863479	2.39392	0.285724	2.63527	1.42029	0.4	0.52963	56.8524	56.8524	Cylinder
286		1	45.23	19.95	15.51	13.15		414			69	20	52.19	138	15.32	32.87	0	49.0502	45.3606	112.589	1091	588	2300	60	1	28	Cylinder		49.5		0.977026	2.39392	0.271955	2.63527	1.42029	0.4	0.52963	58.41	58.41	Cylinder
287		1	45.23	19.95	15.51	13.15		414			104	10	30.1	104	15.32	32.87	0	40.1934	34.1848	133.622	1091	588	2301	23	0	7	Cylinder		19.89		0.800608	2.2789	0.322758	2.63527	1.42029	0.03	0.309289	23.4702	23.4702	Cylinder
288		1	45.23	19.95	15.51	13.15		414			104	15	41.53	104	15.32	32.87	0	49.406	34.1848	124.409	1091	588	2301	23	0	7	Cylinder		22.3		0.984113	2.2789	0.300505	2.63527	1.42029	0.03	0.309289	26.314	26.314	Cylinder
289		1	45.23	19.95	15.51	13.15		414			104	20	52.19	104	15.32	32.87	0	57.9979	34.1848	115.817	1091	588	2301	23	0	7	Cylinder		20.5		1.15525	2.2789	0.279752	2.63527	1.42029	0.03	0.309289	24.19	24.19	Cylinder
290		1	45.23	19.95	15.51	13.15		414			69	10	30.1	138	15.32	32.87	0	37.2376	45.3606	124.402	1091	588	2300	23	0	7	Cylinder		21.27		0.741731	2.39392	0.300488	2.63527	1.42029	0.03	0.309289	25.0986	25.0986	Cylinder
291		1	45.23	19.95	15.51	13.15		414			69	15	41.53	138	15.32	32.87	0	43.3498	45.3606	118.29	1091	588	2300	23	0	7	Cylinder		22.99		0.863479	2.39392	0.285724	2.63527	1.42029	0.03	0.309289	27.1282	27.1282	Cylinder
292		1	45.23	19.95	15.51	13.15		414			69	20	52.19	138	15.32	32.87	0	49.0502	45.3606	112.589	1091	588	2300	23	0	7	Cylinder		23.06		0.977026	2.39392	0.271955	2.63527	1.42029	0.03	0.309289	27.2108	27.2108	Cylinder
293		1	45.23	19.95	15.51	13.15		414			104	10	30.1	104	15.32	32.87	0	40.1934	34.1848	133.622	1091	588	2301	23	0	28	Cylinder		39.67		0.800608	2.2789	0.322758	2.63527	1.42029	0.03	0.52963	46.8106	46.8106	Cylinder
294		1	45.23	19.95	15.51	13.15		414			104	15	41.53	104	15.32	32.87	0	49.406	34.1848	124.409	1091	588	2301	23	0	28	Cylinder		45.34		0.984113	2.2789	0.300505	2.63527	1.42029	0.03	0.52963	53.5012	53.5012	Cylinder
295		1	45.23	19.95	15.51	13.15		414			104	20	52.19	104	15.32	32.87	0	57.9979	34.1848	115.817	1091	588	2301	23	0	28	Cylinder		37.64		1.15525	2.2789	0.279752	2.63527	1.42029	0.03	0.52963	44.4152	44.4152	Cylinder
296		1	45.23	19.95	15.51	13.15		414			69	10	30.1	138	15.32	32.87	0	37.2376	45.3606	124.402	1091	588	2300	23	0	28	Cylinder		33.8		0.741731	2.39392	0.300488	2.63527	1.42029	0.03	0.52963	39.884	39.884	Cylinder
297		1	45.23	19.95	15.51	13.15		414			69	15	41.53	138	15.32	32.87	0	43.3498	45.3606	118.29	1091	588	2300	23	0	28	Cylinder		39.02		0.863479	2.39392	0.285724	2.63527	1.42029	0.03	0.52963	46.0436	46.0436	Cylinder
298		1	45.23	19.95	15.51	13.15		414			69	20	52.19	138	15.32	32.87	0	49.0502	45.3606	112.589	1091	588	2300	23	0	28	Cylinder		46.69		0.977026	2.39392	0.271955	2.63527	1.42029	0.03	0.52963	55.0942	55.0942	Cylinder
299	Thomas, R. J., & Peethamparan, S. (2015). Alkali-activated concrete: Engineering properties and stress–strain behavior. Construction and Building Materials, 93, 49–56. https://doi.org/10.1016/j.conbuildmat.2015.04.039	1	37.7	20	23.4	5.6	4.3	570						228			0	22.8	34.2	171	780	658	2236	22	0	28	Cylinder	75mm*150mm	16.2		0.329032	1.85725	0.3	1.36842	1.15439	0.02	0.52963	19.116	19.116	Cylinder
300		1	37.7	20	23.4	5.6	4.3	570						228			0	28.5	42.75	156.75	780	658	2236	22	0	28	Cylinder		28.9		0.41129	1.921	0.275	1.36842	1.15439	0.02	0.52963	34.102	34.102	Cylinder
301		1	37.7	20	23.4	5.6	4.3	570						228			0	34.2	51.3	142.5	780	658	2236	22	0	28	Cylinder		22.9		0.493548	1.98475	0.25	1.36842	1.15439	0.02	0.52963	27.022	27.022	Cylinder
302		1	37.7	20	23.4	5.6	4.3	610						248			0	36.6	54.9	156.5	780	610	2248	22	0	28	Cylinder		21.3		0.493548	1.98475	0.256557	1.27869	1	0.02	0.52963	25.134	25.134	Cylinder
303		1	37.7	20	23.4	5.6	4.3	570						228			0	22.8	34.2	171	780	658	2236	50	2	28	Cylinder		31.5		0.329032	1.85725	0.3	1.36842	1.15439	0.3	0.52963	37.17	37.17	Cylinder
304		1	37.7	20	23.4	5.6	4.3	570						228			0	28.5	42.75	156.75	780	658	2236	50	2	28	Cylinder		47.7		0.41129	1.921	0.275	1.36842	1.15439	0.3	0.52963	56.286	56.286	Cylinder
305		1	37.7	20	23.4	5.6	4.3	570						228			0	34.2	51.3	142.5	780	658	2236	50	2	28	Cylinder		50.3		0.493548	1.98475	0.25	1.36842	1.15439	0.3	0.52963	52.312	52.312	Cylinder
306		1	37.7	20	23.4	5.6	4.3	610						248			0	36.6	54.9	156.5	780	610	2248	50	2	28	Cylinder		40.9		0.493548	1.98475	0.256557	1.27869	1	0.3	0.52963	48.262	48.262	Cylinder
307	Nuaklong, P., Sata, V., & Chindaprasirt, P. (2016). Influence of recycled aggregate on fly ash geopolymer concrete properties. Journal of Cleaner Production, 112(4), 2300–2307. https://doi.org/10.1016/j.jclepro.2015.10.109	1	35.9	15.1	17.2	17.3		450			108	8	25.1	162	12.5	30.2	0	41.2587	48.924	179.817	1150	500	2370	60	2	7	Cylinder	100mm*200mm	40		0.998929	2.63286	0.399594	2.55556	1.11111	0.4	0.309289	47.2	47.2	Cylinder
308		1	35.9	15.1	17.2	17.3		450			108	12	34.83	162	12.5	30.2	0	49.4027	48.924	171.673	1150	500	2370	60	2	7	Cylinder		41.4		1.19611	2.63286	0.381496	2.55556	1.11111	0.4	0.309289	48.852	48.852	Cylinder
309		1	35.9	15.1	17.2	17.3		450			108	16	43.68	162	12.5	30.2	0	56.8102	48.924	164.266	1150	500	2370	60	2	7	Cylinder		38.4		1.37545	2.63286	0.365035	2.55556	1.11111	0.4	0.309289	45.312	45.312	Cylinder
310	Farhan, N. A., Sheikh, M. N., & Hadi, M. N. S. (2019). Investigation of engineering properties of normal and high strength fly ash based geopolymer and alkali-activated slag concrete compared to ordinary Portland cement concrete. Construction and Building Materials, 196, 26–42. https://doi.org/10.1016/j.conbuildmat.2018.11.083	1	62.2	27.5	2.27	3.92	1.05	410			61.5	12	34.83	123	14.7	29.4	45	34.6818	36.162	158.656	1164	627	2430.5	80	1	7	Cylinder	100mm*200mm	33.9		0.506051	2.19516	0.386966	2.83902	1.52927	0.6	0.309289	40.002	40.002	Cylinder
311		1	62.2	27.5	2.27	3.92	1.05	480			56	14	39.34	112	14.7	29.4	35	33.5376	32.928	136.534	1140	625	2448	80	1	7	Cylinder		61.71		0.41799	2.13458	0.284447	2.375	1.30208	0.6	0.309289	64.1784	64.1784	Cylinder
312		1	62.2	27.5	2.27	3.92	1.05	410			61.5	12	34.83	123	14.7	29.4	45	34.6818	36.162	158.656	1164	627	2430.5	80	1	28	Cylinder		35.91		0.506051	2.19516	0.386966	2.83902	1.52927	0.6	0.52963	42.3738	42.3738	Cylinder
313		1	62.2	27.5	2.27	3.92	1.05	480			56	14	39.34	112	14.7	29.4	35	33.5376	32.928	136.534	1140	625	2448	80	1	28	Cylinder		65.28		0.41799	2.13458	0.284447	2.375	1.30208	0.6	0.52963	67.8912	67.8912	Cylinder
314	Le, T. A., Le, S. H., Nguyen, T. N., & Nguyen, K. T. (2021). Assessment of the Rheological and Mechanical Properties of Geopolymer Concrete Comprising Fly Ash and Fluid Catalytic Cracking Residue as Aluminosilicate Precursor. Applied Sciences, 11(7), 3032. https://doi.org/10.3390/app11073032	1	51.7	31.9	1.21	3.48	0.81	300			97.5	10	30.1	97.5	8.37	27.63	0	30.9051	26.9392	137.156	1098	810	2403	60	0.166667	7	Cylinder	100mm*200mm	10		0.531283	1.61686	0.457186	3.66	2.7	0.4	0.309289	11.8	11.8	Cylinder
315		1	51.7	31.9	1.21	3.48	0.81	400			100	10	30.1	100	8.37	27.63	0	31.6975	27.63	140.673	1063	770	2433	60	0.166667	7	Cylinder		24		0.408679	1.56164	0.351681	2.6575	1.925	0.4	0.309289	28.32	28.32	Cylinder
316		1	51.7	31.9	1.21	3.48	0.81	500			100	10	30.1	100	8.37	27.63	0	31.6975	27.63	140.673	950	760	2410	60	0.166667	7	Cylinder		26		0.326944	1.52483	0.281345	1.9	1.52	0.4	0.309289	30.68	30.68	Cylinder
317	Sarker, P. K. (2011). Bond strength of reinforcing steel embedded in fly ash-based geopolymer concrete. Materials and Structures, 44(5), 1021–1030. https://doi.org/10.1617/s11527-010-9683-8	1	48	29	1.76	12.7	0.89	408			41	14	39.34	103	14.7	29.4	24.3	27.6413	30.282	110.377	1202	647	2425.3	60	1	28	Cylinder		29.7		0.384334	1.62444	0.270531	2.94608	1.58578	0.4	0.52963	35.046	35.046	Cylinder
318		1	48	29	1.76	12.7	0.89	408			41	14	39.34	103	14.7	29.4	15	27.6413	30.282	101.077	1202	647	2416	60	1	28	Cylinder		32.5		0.384334	1.62444	0.247737	2.94608	1.58578	0.4	0.52963	38.35	38.35	Cylinder
319		1	48	29	1.76	12.7	0.89	408			41	14	39.34	103	14.7	29.4	15	27.6413	30.282	101.077	1202	647	2416	60	1	28	Cylinder		39.5		0.384334	1.62444	0.247737	2.94608	1.58578	0.4	0.52963	46.61	46.61	Cylinder
320	Deb, P. S., Nath, P., & Sarker, P. K. (2014). The effects of ground granulated blast-furnace slag blending with fly ash and activator content on the workability and strength properties of geopolymer concrete cured at ambient temperature. Materials & Design (1980-2015), 62, 32–39. https://doi.org/10.1016/j.matdes.2014.05.001	1	53.71	27.2	1.9	11.17	0	400			40	14	39.34	100	11.5	30	0	23.6954	30	86.3046	1222	658	2420	20	0	7	Cylinder	100mm*200mm	11		0.358297	1.91281	0.215761	3.055	1.645	0	0.309289	12.98	12.98	Cylinder
321		1	53.71	27.2	1.9	11.17	0	400			56	14	39.34	84	11.5	30	0	26.7336	25.2	88.0664	1222	658	2420	20	0	7	Cylinder		8		0.404237	1.87531	0.220166	3.055	1.645	0	0.309289	9.44	9.44	Cylinder
322		1	53.71	27.2	1.9	11.17	0	400			40	14	39.34	100	11.5	30	0	23.6954	30	86.3046	1222	658	2420	20	0	28	Cylinder		25		0.358297	1.91281	0.215761	3.055	1.645	0	0.52963	29.5	29.5	Cylinder
323		1	53.71	27.2	1.9	11.17	0	400			56	14	39.34	84	11.5	30	0	26.7336	25.2	88.0664	1222	658	2420	20	0	28	Cylinder		27		0.404237	1.87531	0.220166	3.055	1.645	0	0.52963	31.86	31.86	Cylinder
324		1	53.71	27.2	1.9	11.17	0	400			40	14	39.34	100	11.5	30	0	23.6954	30	86.3046	1222	658	2420	20	0	56	Cylinder		30		0.358297	1.91281	0.215761	3.055	1.645	0	0.639801	35.4	35.4	Cylinder
325		1	53.71	27.2	1.9	11.17	0	400			56	14	39.34	84	11.5	30	0	26.7336	25.2	88.0664	1222	658	2420	20	0	56	Cylinder		32		0.404237	1.87531	0.220166	3.055	1.645	0	0.639801	37.76	37.76	Cylinder
326		1	53.71	27.2	1.9	11.17	0	400			40	14	39.34	100	11.5	30	0	23.6954	30	86.3046	1222	658	2420	20	0	90	Cylinder		33		0.358297	1.91281	0.215761	3.055	1.645	0	0.715213	38.94	38.94	Cylinder
327		1	53.71	27.2	1.9	11.17	0	400			56	14	39.34	84	11.5	30	0	26.7336	25.2	88.0664	1222	658	2420	20	0	90	Cylinder		34		0.404237	1.87531	0.220166	3.055	1.645	0	0.715213	40.12	40.12	Cylinder
328		1	53.71	27.2	1.9	11.17	0	400			40	14	39.34	100	11.5	30	0	23.6954	30	86.3046	1222	658	2420	20	0	180	Cylinder		35		0.358297	1.91281	0.215761	3.055	1.645	0	0.825383	41.3	41.3	Cylinder
329		1	53.71	27.2	1.9	11.17	0	400			56	14	39.34	84	11.5	30	0	26.7336	25.2	88.0664	1222	658	2420	20	0	180	Cylinder		37		0.404237	1.87531	0.220166	3.055	1.645	0	0.825383	43.66	43.66	Cylinder
330	Yang, W., Zhu, P., Liu, H., Wang, X., Ge, W., & Hua, M. (2021). Resistance to Sulfuric Acid Corrosion of Geopolymer Concrete Based on Different Binding Materials and Alkali Concentrations. Materials, 14(23), 7109. https://doi.org/10.3390/ma14237109	1	44.94	32.15	9.9	5.14	1.04	377			108	8	25.1	162	13.75	29.9	0	43.2837	48.438	178.278	1150	500	2297	60	2	7	Cylinder	50mm*100mm	20.1		0.587504	1.52784	0.472887	3.0504	1.32626	0.4	0.309289	23.718	23.718	Cylinder
331		1	44.94	32.15	9.9	5.14	1.04	377			108	12	34.83	162	13.75	29.9	0	51.4277	48.438	170.134	1150	500	2297	60	2	7	Cylinder		32.4		0.698045	1.52784	0.451285	3.0504	1.32626	0.4	0.309289	38.232	38.232	Cylinder
332		2	44.18	26.92	11.02	9.34	1.88	450			108	8	25.1	162	13.75	29.9	0	43.2837	48.438	178.278	1150	500	2370	60	2	7	Cylinder		25.6		0.587821	1.73486	0.396174	2.55556	1.11111	0.4	0.309289	30.208	30.208	Cylinder
333		2	44.18	26.92	11.02	9.34	1.88	450			108	12	34.83	162	13.75	29.9	0	51.4277	48.438	170.134	1150	500	2370	60	2	7	Cylinder		27.2		0.698422	1.73486	0.378076	2.55556	1.11111	0.4	0.309289	32.096	32.096	Cylinder
334		1	50	28.25	1.79	13.5	0.89	400			45.7	14	39.34	114.3	11.4	30.7	0	26.9634	35.0901	97.9465	1209	651	2420	21.5	0	7	Cylinder		18		0.392559	1.76838	0.244866	3.0225	1.6275	0.015	0.309289	21.24	21.24	Cylinder
335		1	50	28.25	1.79	13.5	0.89	400			45.7	14	39.34	114.3	11.4	30.7	0	26.9634	35.0901	97.9465	1209	651	2420	21.5	0	28	Cylinder		22		0.392559	1.76838	0.244866	3.0225	1.6275	0.015	0.52963	25.96	25.96	Cylinder
336		1	50	28.25	1.79	13.5	0.89	400			45.7	14	39.34	114.3	11.4	30.7	0	26.9634	35.0901	97.9465	1209	651	2420	21.5	0	56	Cylinder		28		0.392559	1.76838	0.244866	3.0225	1.6275	0.015	0.639801	33.04	33.04	Cylinder
337	Ali, I. M., Naje, A. S., Al-Zubaidi, H. A. M., & Al-Kateeb, R. T. (2019). Performance Evaluation of Fly Ash-based Geopolymer Concrete Incorporating Nano Slag. Global NEST Journal, 21(1), 70–75. https://doi.org/10.30955/gnj.002917	1	49.582	45.853	0	4.531	0	400			160	10	30.1	160	13.4	32.5	40	58.764	52	249.236	1100	720	2580	23	0	28	Cube	100mm	12		0.527099	1.16011	0.62309	2.75	1.8	0.03	0.52963	12	12	Cylinder
338		1	49.582	45.853	0	4.531	0	400			180	10	30.1	180	13.4	32.5	40	66.1095	58.5	275.39	1100	720	2620	23	0	28	Cube		16		0.592986	1.19024	0.688476	2.75	1.8	0.03	0.52963	16	16	Cylinder
339		1	49.582	45.853	0	4.531	0	400			200	10	30.1	200	13.4	32.5	40	73.455	65	301.545	1100	720	2660	23	0	28	Cube		17		0.658874	1.22036	0.753862	2.75	1.8	0.03	0.52963	17	17	Cylinder
340	Okoye, F. N., Durgaprasad, J., & Singh, N. B. (2016). Effect of silica fume on the mechanical properties of fly ash based-geopolymer concrete. Ceramics International, 42(2), 3000–3006. https://doi.org/10.1016/j.ceramint.2015.10.084	1	50.7	28.8	2.38	8.8	1.39	400			45	14	39.34	113	13.3333	26.6667	0	28.7865	30.1333	99.0802	1293	554	2405	100	3	3	Cube	100mm	30		0.411097	1.71869	0.2477	3.2325	1.385	0.8	0.174617	30	30	Cylinder
341		1	50.7	28.8	2.38	8.8	1.39	400			45	14	39.34	113	13.3333	26.6667	0	28.7865	30.1333	99.0802	1293	554	2405	100	3	7	Cube		35		0.411097	1.71869	0.2477	3.2325	1.385	0.8	0.309289	35	35	Cylinder
342		1	50.7	28.8	2.38	8.8	1.39	400			45	14	39.34	113	13.3333	26.6667	0	28.7865	30.1333	99.0802	1293	554	2405	100	3	14	Cube		40		0.411097	1.71869	0.2477	3.2325	1.385	0.8	0.419459	40	40	Cylinder
343		1	50.7	28.8	2.38	8.8	1.39	400			45	14	39.34	113	13.3333	26.6667	0	28.7865	30.1333	99.0802	1293	554	2405	100	3	21	Cube		40		0.411097	1.71869	0.2477	3.2325	1.385	0.8	0.483905	40	40	Cylinder
344		1	50.7	28.8	2.38	8.8	1.39	400			45	14	39.34	113	13.3333	26.6667	0	28.7865	30.1333	99.0802	1293	554	2405	100	3	28	Cube		45		0.411097	1.71869	0.2477	3.2325	1.385	0.8	0.52963	45	45	Cylinder
345	Nath, P., & Sarker, P. K. (2015). Use of OPC to improve setting and early strength properties of low calcium fly ash geopolymer concrete cured at room temperature. Cement and Concrete Composites, 55, 205–214. https://doi.org/10.1016/j.cemconcomp.2014.08.008	1	53.71	27.2	1.9	11.17	0	400			45.7	14	39.34	114.3	11.4	30.1	0	26.9634	34.4043	98.6323	1209	651	2420	21.5	0	3	Cylinder	100mm*200mm	4		0.407713	1.94722	0.246581	3.0225	1.6275	0.015	0.174617	4.72	4.72	Cylinder
346		1	53.71	27.2	1.9	11.17	0	400			45.7	14	39.34	114.3	11.4	30.1	0	26.9634	34.4043	98.6323	1209	651	2420	21.5	0	7	Cylinder		15		0.407713	1.94722	0.246581	3.0225	1.6275	0.015	0.309289	17.7	17.7	Cylinder
347		1	53.71	27.2	1.9	11.17	0	400			45.7	14	39.34	114.3	11.4	30.1	0	26.9634	34.4043	98.6323	1209	651	2420	21.5	0	28	Cylinder		25		0.407713	1.94722	0.246581	3.0225	1.6275	0.015	0.52963	29.5	29.5	Cylinder
348		1	53.71	27.2	1.9	11.17	0	400			45.7	14	39.34	114.3	11.4	30.1	0	26.9634	34.4043	98.6323	1209	651	2420	21.5	0	56	Cylinder		30		0.407713	1.94722	0.246581	3.0225	1.6275	0.015	0.639801	35.4	35.4	Cylinder
349		1	53.71	27.2	1.9	11.17	0	400			45.7	14	39.34	114.3	11.4	30.1	0	26.9634	34.4043	98.6323	1209	651	2420	21.5	0	90	Cylinder		32.5		0.407713	1.94722	0.246581	3.0225	1.6275	0.015	0.715213	38.35	38.35	Cylinder
350	Nagajothi, S., & Elavenil, S. (2021). Effect of GGBS Addition on Reactivity and Microstructure Properties of Ambient Cured Fly Ash Based Geopolymer Concrete. Silicon, 13(2), 507–516. https://doi.org/10.1007/s12633-020-00470-w	1	63.32	26.76	2.49	5.55	0.29	380			48.8571	8	25.1	122.143	14.7	29.4	0	27.4589	35.91	107.631	1189	660	2400	25	0	28	Cube	150mm	30		0.444245	2.31145	0.28324	3.12895	1.73684	0.05	0.52963	30	30	Cylinder
351	Mehta, A., & Siddique, R. (2017). Strength, permeability and micro-structural characteristics of low-calcium fly ash based geopolymers. Construction and Building Materials, 141, 325–334. https://doi.org/10.1016/j.conbuildmat.2017.03.031	1	37.6	14.79	19.61	18.56	2.7	310			57	10	30.1	114	16.2	34.72	0	31.7647	39.5808	99.6545	1204	649	2334	80	1	3	Cube	150mm	41		1.13979	2.89471	0.321466	3.88387	2.09355	0.6	0.174617	41	41	Cylinder
352		1	37.6	14.79	19.61	18.56	2.7	310			57	10	30.1	114	16.2	34.72	0	31.7647	39.5808	99.6545	1204	649	2334	80	1	7	Cube		43		1.13979	2.89471	0.321466	3.88387	2.09355	0.6	0.309289	43	43	Cylinder
353		1	37.6	14.79	19.61	18.56	2.7	310			57	10	30.1	114	16.2	34.72	0	31.7647	39.5808	99.6545	1204	649	2334	80	1	28	Cube		45		1.13979	2.89471	0.321466	3.88387	2.09355	0.6	0.52963	45	45	Cylinder
354		1	37.6	14.79	19.61	18.56	2.7	310			57	10	30.1	114	16.2	34.72	0	31.7647	39.5808	99.6545	1204	649	2334	80	1	90	Cube		45.5		1.13979	2.89471	0.321466	3.88387	2.09355	0.6	0.715213	45.5	45.5	Cylinder
355	Mehta, A., & Siddique, R. (2017). Properties of low-calcium fly ash based geopolymer concrete incorporating OPC as partial replacement of fly ash. Construction and Building Materials, 150, 792–807. https://doi.org/10.1016/j.conbuildmat.2017.06.067	1	53.01	27.89	4.23	8.71	1.84	310			57	10	30.1	114	16.2	34.72	0	31.7647	39.5808	99.6545	1204	649	2334	80	1	3	Cube	150mm	41		0.604425	2.00471	0.321466	3.88387	2.09355	0.6	0.174617	41	41	Cylinder
356		1	53.01	27.89	4.23	8.71	1.84	310			57	10	30.1	114	16.2	34.72	0	31.7647	39.5808	99.6545	1204	649	2334	80	1	7	Cube		43		0.604425	2.00471	0.321466	3.88387	2.09355	0.6	0.309289	43	43	Cylinder
357		1	53.01	27.89	4.23	8.71	1.84	310			57	10	30.1	114	16.2	34.72	0	31.7647	39.5808	99.6545	1204	649	2334	80	1	28	Cube		45		0.604425	2.00471	0.321466	3.88387	2.09355	0.6	0.52963	45	45	Cylinder
358		1	53.01	27.89	4.23	8.71	1.84	310			57	10	30.1	114	16.2	34.72	0	31.7647	39.5808	99.6545	1204	649	2334	80	1	90	Cube		45.5		0.604425	2.00471	0.321466	3.88387	2.09355	0.6	0.715213	45.5	45.5	Cylinder
359		1	53.01	27.89	4.23	8.71	1.84	310			57	10	30.1	114	16.2	34.72	0	31.7647	39.5808	99.6545	1204	649	2334	80	1	365	Cube		47.5		0.604425	2.00471	0.321466	3.88387	2.09355	0.6	0.937747	47.5	47.5	Cylinder
360	Chindaprasirt, P., & Chalee, W. (2014). Effect of sodium hydroxide concentration on chloride penetration and steel corrosion of fly ash-based geopolymer concrete under marine site. Construction and Building Materials, 63, 303–310. https://doi.org/10.1016/j.conbuildmat.2014.04.010	1	32.1	19.9	18.75	16.91	3.47	390			67	8	25.1	167	9	30	0	28.0632	50.1	155.837	1092	585	2301	30.5	0	28	Cylinder	100mm*200mm	23.4		0.594878	1.91981	0.399582	2.8	1.5	0.105	0.52963	27.612	27.612	Cylinder
361		1	32.1	19.9	18.75	16.91	3.47	390			67	10	30.1	167	9	30	0	30.6594	50.1	153.241	1092	585	2301	30.5	0	28	Cylinder		25		0.649912	1.91981	0.392925	2.8	1.5	0.105	0.52963	29.5	29.5	Cylinder
362		1	32.1	19.9	18.75	16.91	3.47	390			67	12	34.83	167	9	30	0	33.1155	50.1	150.785	1092	585	2301	30.5	0	28	Cylinder		28.2		0.701975	1.91981	0.386627	2.8	1.5	0.105	0.52963	33.276	33.276	Cylinder
363		1	32.1	19.9	18.75	16.91	3.47	390			67	14	39.34	167	9	30	0	35.4573	50.1	148.443	1092	585	2301	30.5	0	28	Cylinder		31.8		0.751617	1.91981	0.380622	2.8	1.5	0.105	0.52963	37.524	37.524	Cylinder
364		1	32.1	19.9	18.75	16.91	3.47	390			67	16	43.68	167	9	30	0	37.7108	50.1	146.189	1092	585	2301	30.5	0	28	Cylinder		32.2		0.799387	1.91981	0.374844	2.8	1.5	0.105	0.52963	37.996	37.996	Cylinder
365		1	32.1	19.9	18.75	16.91	3.47	390			67	18	47.85	167	9	30	0	39.8761	50.1	144.024	1092	585	2301	30.5	0	28	Cylinder		30.3		0.845286	1.91981	0.369292	2.8	1.5	0.105	0.52963	35.754	35.754	Cylinder
366	Gunasekara, C., Dirgantara, R., Law, D. W., & Setunge, S. (2019). Effect of Curing Conditions on Microstructure and Pore-Structure of Brown Coal Fly Ash Geopolymers. Applied Sciences, 9(15), 3138. https://doi.org/10.3390/app9153138	1	47.52	17.29	2.25	5.98	4.63	279			21	15	41.53	363	14.7	29.4	0	60.12	106.722	217.158	956	721	2340	120	0.166667	7	Cube	100mm	1.1		2.05035	4.21665	0.778344	3.42652	2.58423	1	0.309289	1.1	1.1	Cylinder
367		1	47.52	17.29	2.25	5.98	4.63	279			21	15	41.53	363	14.7	29.4	0	60.12	106.722	217.158	956	721	2340	120	0.25	7	Cube		8.75		2.05035	4.21665	0.778344	3.42652	2.58423	1	0.309289	8.75	8.75	Cylinder
368		1	47.52	17.29	2.25	5.98	4.63	279			21	15	41.53	363	14.7	29.4	0	60.12	106.722	217.158	956	721	2340	120	0.333333	7	Cube		10.95		2.05035	4.21665	0.778344	3.42652	2.58423	1	0.309289	10.95	10.95	Cylinder
369		1	47.52	17.29	2.25	5.98	4.63	279			21	15	41.53	363	14.7	29.4	0	60.12	106.722	217.158	956	721	2340	120	0.416667	7	Cube		12.55		2.05035	4.21665	0.778344	3.42652	2.58423	1	0.309289	12.55	12.55	Cylinder
370		1	47.52	17.29	2.25	5.98	4.63	279			21	15	41.53	363	14.7	29.4	0	60.12	106.722	217.158	956	721	2340	120	0.5	7	Cube		14.25		2.05035	4.21665	0.778344	3.42652	2.58423	1	0.309289	14.25	14.25	Cylinder
371		1	47.52	17.29	2.25	5.98	4.63	279			21	15	41.53	363	14.7	29.4	0	60.12	106.722	217.158	956	721	2340	120	0.583333	7	Cube		18.1		2.05035	4.21665	0.778344	3.42652	2.58423	1	0.309289	18.1	18.1	Cylinder
372		1	47.52	17.29	2.25	5.98	4.63	279			21	15	41.53	363	14.7	29.4	0	60.12	106.722	217.158	956	721	2340	120	1	7	Cube		30.85		2.05035	4.21665	0.778344	3.42652	2.58423	1	0.309289	30.85	30.85	Cylinder
373	Memon, F. A., Nuruddin, M. F., & Shafiq, N. (2013). Effect of silica fume on the fresh and hardened properties of fly ash-based self-compacting geopolymer concrete. International Journal of Minerals, Metallurgy, and Materials, 20(2), 205–213. https://doi.org/10.1007/s12613-013-0714-7	1	51.3	30.1	8.73	4.57	0	400			57	10	30.1	143	14.26	29.43	48	33.6885	42.0849	172.227	950	850	2448	70	2	3	Cube	100mm	46.98		0.460324	1.74578	0.430567	2.375	2.125	0.5	0.174617	46.98	46.98	Cylinder
374		1	51.3	30.1	8.73	4.57	0	400			57	10	30.1	143	14.26	29.43	48	33.6885	42.0849	172.227	950	850	2448	70	2	7	Cube		49.25		0.460324	1.74578	0.430567	2.375	2.125	0.5	0.309289	49.25	49.25	Cylinder
375		1	51.3	30.1	8.73	4.57	0	400			57	10	30.1	143	14.26	29.43	48	33.6885	42.0849	172.227	950	850	2448	70	2	28	Cube		51.43		0.460324	1.74578	0.430567	2.375	2.125	0.5	0.52963	51.43	51.43	Cylinder
376	Gomaa, E., Sargon, S., Kashosi, C., Gheni, A., & ElGawady, M. A. (2020). Mechanical Properties of High Early Strength Class C Fly Ash-Based Alkali Activated Concrete. Transportation Research Record: Journal of the Transportation Research Board, 2674(5), 430–443. https://doi.org/10.1177/0361198120915892	1	43.9	20.1	21.2	4.96	4.29	450			67.5	10	30.1	67.5	14.7	29.4	78.3	25.6686	19.845	167.786	972	810	2445.3	70	1	1	Cylinder	100mm*200mm	37.5		0.466876	2.04296	0.372859	2.16	1.8	0.5	0	44.25	44.25	Cylinder
377		2	40.4	17.5	24.1	4.72	9.39	450			67.5	10	30.1	67.5	14.7	29.4	78.3	25.6686	19.845	167.786	972	810	2445.3	70	1	1	Cylinder		37.5		0.53624	2.17649	0.372859	2.16	1.8	0.5	0	44.25	44.25	Cylinder
378		3	42.3	17.9	25.9	4.73	4.74	450			67.5	10	30.1	67.5	14.7	29.4	82.8	25.6686	19.845	172.286	959	799	2425.8	70	1	1	Cylinder		32		0.524257	2.21807	0.382859	2.13111	1.77556	0.5	0	37.76	37.76	Cylinder
379		4	37.9	17.4	28.8	3.67	8	450			67.5	10	30.1	67.5	14.7	29.4	96.3	25.6686	19.845	185.786	945	788	2414.3	70	1	1	Cylinder		25		0.539322	2.06687	0.412859	2.1	1.75111	0.5	0	29.5	29.5	Cylinder
380		5	36.9	14	37	3.52	4.8	450			67.5	10	30.1	67.5	14.7	29.4	82.8	25.6686	19.845	172.286	959	799	2425.8	70	1	1	Cylinder		31		0.6703	2.50811	0.382859	2.13111	1.77556	0.5	0	36.58	36.58	Cylinder
381		1	43.9	20.1	21.2	4.96	4.29	450			67.5	10	30.1	67.5	14.7	29.4	78.3	25.6686	19.845	167.786	972	810	2445.3	70	1	7	Cylinder		36		0.466876	2.04296	0.372859	2.16	1.8	0.5	0.309289	42.48	42.48	Cylinder
382		2	40.4	17.5	24.1	4.72	9.39	450			67.5	10	30.1	67.5	14.7	29.4	78.3	25.6686	19.845	167.786	972	810	2445.3	70	1	7	Cylinder		36		0.53624	2.17649	0.372859	2.16	1.8	0.5	0.309289	42.48	42.48	Cylinder
383		3	42.3	17.9	25.9	4.73	4.74	450			67.5	10	30.1	67.5	14.7	29.4	82.8	25.6686	19.845	172.286	959	799	2425.8	70	1	7	Cylinder		34		0.524257	2.21807	0.382859	2.13111	1.77556	0.5	0.309289	40.12	40.12	Cylinder
384		4	37.9	17.4	28.8	3.67	8	450			67.5	10	30.1	67.5	14.7	29.4	96.3	25.6686	19.845	185.786	945	788	2414.3	70	1	7	Cylinder		25		0.539322	2.06687	0.412859	2.1	1.75111	0.5	0.309289	29.5	29.5	Cylinder
385		5	36.9	14	37	3.52	4.8	450			67.5	10	30.1	67.5	14.7	29.4	82.8	25.6686	19.845	172.286	959	799	2425.8	70	1	7	Cylinder		32.5		0.6703	2.50811	0.382859	2.13111	1.77556	0.5	0.309289	38.35	38.35	Cylinder
386		1	43.9	20.1	21.2	4.96	4.29	450			67.5	10	30.1	67.5	14.7	29.4	78.3	25.6686	19.845	167.786	972	810	2445.3	70	1	28	Cylinder		41		0.466876	2.04296	0.372859	2.16	1.8	0.5	0.52963	48.38	48.38	Cylinder
387		2	40.4	17.5	24.1	4.72	9.39	450			67.5	10	30.1	67.5	14.7	29.4	78.3	25.6686	19.845	167.786	972	810	2445.3	70	1	28	Cylinder		40		0.53624	2.17649	0.372859	2.16	1.8	0.5	0.52963	47.2	47.2	Cylinder
388		3	42.3	17.9	25.9	4.73	4.74	450			67.5	10	30.1	67.5	14.7	29.4	82.8	25.6686	19.845	172.286	959	799	2425.8	70	1	28	Cylinder		36		0.524257	2.21807	0.382859	2.13111	1.77556	0.5	0.52963	42.48	42.48	Cylinder
389		4	37.9	17.4	28.8	3.67	8	450			67.5	10	30.1	67.5	14.7	29.4	96.3	25.6686	19.845	185.786	945	788	2414.3	70	1	28	Cylinder		25		0.539322	2.06687	0.412859	2.1	1.75111	0.5	0.52963	29.5	29.5	Cylinder
390		5	36.9	14	37	3.52	4.8	450			67.5	10	30.1	67.5	14.7	29.4	82.8	25.6686	19.845	172.286	959	799	2425.8	70	1	28	Cylinder		35		0.6703	2.50811	0.382859	2.13111	1.77556	0.5	0.52963	41.3	41.3	Cylinder
391	Nuruddin, M. F., Demie, S., & Shafiq, N. (2011). Effect of mix composition on workability and compressive strength of self-compacting geopolymer concrete. Canadian Journal of Civil Engineering, 38(11), 1196–1203. https://doi.org/10.1139/l11-077	1	51.19	24	5.57	6.6	2.4	400			57	12	34.83	143	14.73	29.75	40	36.4501	42.5425	161.007	950	850	2440	70	1	28	Cube	100mm	53		0.624648	2.18966	0.402519	2.375	2.125	0.5	0.52963	53	53	Cylinder
392		1	51.19	24	5.57	6.6	2.4	400			57	12	34.83	143	14.73	29.75	48	36.4501	42.5425	169.007	950	850	2448	70	1	28	Cube		45		0.624648	2.18966	0.422519	2.375	2.125	0.5	0.52963	45	45	Cylinder
393		1	51.19	24	5.57	6.6	2.4	400			57	12	34.83	143	14.73	29.75	60	36.4501	42.5425	181.007	950	850	2460	70	1	28	Cube		38		0.624648	2.18966	0.452519	2.375	2.125	0.5	0.52963	38	38	Cylinder
394		1	51.19	24	5.57	6.6	2.4	400			57	12	34.83	143	14.73	29.75	48	36.4501	42.5425	169.007	950	850	2448	70	2	28	Cube		51		0.624648	2.18966	0.422519	2.375	2.125	0.5	0.52963	51	51	Cylinder
395		1	51.19	24	5.57	6.6	2.4	400			57	12	34.83	143	14.73	29.75	48	36.4501	42.5425	169.007	950	850	2448	70	3	28	Cube		51.5		0.624648	2.18966	0.422519	2.375	2.125	0.5	0.52963	51.5	51.5	Cylinder
396		1	51.19	24	5.57	6.6	2.4	400			57	12	34.83	143	14.73	29.75	48	36.4501	42.5425	169.007	950	850	2448	70	4	28	Cube		51.7		0.624648	2.18966	0.422519	2.375	2.125	0.5	0.52963	51.7	51.7	Cylinder
397		1	51.19	24	5.57	6.6	2.4	400			57	12	34.83	143	14.73	29.75	48	36.4501	42.5425	169.007	950	850	2448	60	2	28	Cube		44.9		0.624648	2.18966	0.422519	2.375	2.125	0.4	0.52963	44.9	44.9	Cylinder
398		1	51.19	24	5.57	6.6	2.4	400			57	12	34.83	143	14.73	29.75	48	36.4501	42.5425	169.007	950	850	2448	80	2	28	Cube		48.6		0.624648	2.18966	0.422519	2.375	2.125	0.6	0.52963	48.6	48.6	Cylinder
399		1	51.19	24	5.57	6.6	2.4	400			57	12	34.83	143	14.73	29.75	48	36.4501	42.5425	169.007	950	850	2448	90	2	28	Cube		48		0.624648	2.18966	0.422519	2.375	2.125	0.7	0.52963	48	48	Cylinder
400	Cui, Y., Gao, K., & Zhang, P. (2020). Experimental and Statistical Study on Mechanical Characteristics of Geopolymer Concrete. Materials, 13(7), 1651. https://doi.org/10.3390/ma13071651	1	58.6	20.202	4.67	9.245		420			60	12	34.83	150	14.7	29.4	31	38.2459	44.1	158.654	1090	630	2381	80	1	7	Cylinder	100mm*200mm	35.4		0.741567	2.90739	0.377748	2.59524	1.5	0.6	0.309289	41.772	41.772	Cylinder
401		1	58.6	20.202	4.67	9.245		420			60	12	34.83	150	14.7	29.4	31	38.2459	44.1	158.654	1090	630	2381	80	1	7	Cylinder		28.99		0.741567	2.90739	0.377748	2.59524	1.5	0.6	0.309289	34.2082	34.2082	Cylinder
402		2	58.491	21.046	3.843	8.286		420			60	12	34.83	150	14.7	29.4	31	38.2459	44.1	158.654	1090	630	2381	80	1	7	Cylinder		46.18		0.711828	2.78639	0.377748	2.59524	1.5	0.6	0.309289	54.4924	54.4924	Cylinder
403		2	58.491	21.046	3.843	8.286		420			60	12	34.83	150	14.7	29.4	31	38.2459	44.1	158.654	1090	630	2381	80	1	7	Cylinder		36.1		0.711828	2.78639	0.377748	2.59524	1.5	0.6	0.309289	42.598	42.598	Cylinder
404		2	58.491	21.046	3.843	8.286		420			60	12	34.83	150	14.7	29.4	31	38.2459	44.1	158.654	1090	630	2381	80	1	7	Cylinder		40.48		0.711828	2.78639	0.377748	2.59524	1.5	0.6	0.309289	47.7664	47.7664	Cylinder
405		2	58.491	21.046	3.843	8.286		420			60	12	34.83	150	14.7	29.4	31	38.2459	44.1	158.654	1090	630	2381	80	1	7	Cylinder		41.36		0.711828	2.78639	0.377748	2.59524	1.5	0.6	0.309289	48.8048	48.8048	Cylinder
406		3	57.36	22.106	4.701	8.126		420			60	12	34.83	150	14.7	29.4	31	38.2459	44.1	158.654	1090	630	2381	80	1	7	Cylinder		33.52		0.677695	2.60929	0.377748	2.59524	1.5	0.6	0.309289	39.5536	39.5536	Cylinder
407		3	57.36	22.106	4.701	8.126		420			60	12	34.83	150	14.7	29.4	31	38.2459	44.1	158.654	1090	630	2381	80	1	7	Cylinder		39.07		0.677695	2.60929	0.377748	2.59524	1.5	0.6	0.309289	46.1026	46.1026	Cylinder
408		3	57.36	22.106	4.701	8.126		420			60	12	34.83	150	14.7	29.4	31	38.2459	44.1	158.654	1090	630	2381	80	1	7	Cylinder		35.03		0.677695	2.60929	0.377748	2.59524	1.5	0.6	0.309289	41.3354	41.3354	Cylinder
409		3	57.36	22.106	4.701	8.126		420			60	12	34.83	150	14.7	29.4	31	38.2459	44.1	158.654	1090	630	2381	80	1	7	Cylinder		37.12		0.677695	2.60929	0.377748	2.59524	1.5	0.6	0.309289	43.8016	43.8016	Cylinder
410		3	57.36	22.106	4.701	8.126		420			60	12	34.83	150	14.7	29.4	31	38.2459	44.1	158.654	1090	630	2381	80	1	7	Cylinder		37.69		0.677695	2.60929	0.377748	2.59524	1.5	0.6	0.309289	44.4742	44.4742	Cylinder
411		3	57.36	22.106	4.701	8.126		420			60	12	34.83	150	14.7	29.4	31	38.2459	44.1	158.654	1090	630	2381	80	1	7	Cylinder		37.21		0.677695	2.60929	0.377748	2.59524	1.5	0.6	0.309289	43.9078	43.9078	Cylinder
412	Olivia, M., & Nikraz, H. (2012). Properties of fly ash geopolymer concrete designed by Taguchi method. Materials & Design (1980-2015), 36, 191–198. https://doi.org/10.1016/j.matdes.2011.10.036	1	50.5	26.57	2.13	13.77	1.54	498.46			59.82	14	39.34	89.72	14.7	29.4	26.47	31.4271	26.3777	118.205	1168	584	2426.47	60	1	1	Cylinder	100mm*200mm	37.81		0.390383	1.78483	0.237141	2.34322	1.17161	0.4	0	44.6158	44.6158	Cylinder
413		1	50.5	26.57	2.13	13.77	1.54	480			56	14	39.34	112	14.7	29.4	23.65	33.5376	32.928	125.184	1168	584	2423.65	70	0.5	1	Cylinder		34.56		0.432621	1.835	0.260801	2.43333	1.21667	0.5	0	40.7808	40.7808	Cylinder
414		1	50.5	26.57	2.13	13.77	1.54	462.86			52.9	14	39.34	132.24	14.7	29.4	21.23	35.5677	38.8786	131.924	1168	584	2421.23	75	1	1	Cylinder		49.67		0.475798	1.88426	0.285019	2.52344	1.26172	0.55	0	58.6106	58.6106	Cylinder
415		1	50.5	26.57	2.13	13.77	1.54	461.54			46.15	14	39.34	92.31	14.7	29.4	18.61	27.64	27.1391	102.291	1200	600	2418.61	75	1	1	Cylinder		41.92		0.370805	1.80365	0.221629	2.59999	1.3	0.55	0	49.4656	49.4656	Cylinder
416		1	50.5	26.57	2.13	13.77	1.54	444.44			44.44	14	39.34	111.11	14.7	29.4	18.55	29.8823	32.6663	111.551	1200	600	2418.54	60	1	1	Cylinder		32.45		0.41631	1.85068	0.250993	2.70003	1.35001	0.4	0	38.291	38.291	Cylinder
417		1	50.5	26.57	2.13	13.77	1.54	428.57			68.57	14	39.34	102.86	14.7	29.4	28.51	36.0264	30.2408	133.673	1200	600	2428.51	70	0.5	1	Cylinder		25.17		0.520494	1.84128	0.311904	2.80001	1.4	0.5	0	29.7006	29.7006	Cylinder
418		1	50.5	26.57	2.13	13.77	1.54	424.62			36.4	14	39.34	90.99	14.7	29.4	15.97	24.4733	26.7511	92.1356	1232	616	2415.98	70	0.5	1	Cylinder		54.1		0.35687	1.81709	0.216984	2.90142	1.45071	0.5	0	56.264	56.264	Cylinder
419		1	50.5	26.57	2.13	13.77	1.54	408.89			57.24	14	39.34	85.87	14.7	29.4	24.46	30.0745	25.2458	112.25	1232	616	2424.46	75	1	1	Cylinder		32.4		0.455417	1.81306	0.274523	3.01304	1.50652	0.55	0	38.232	38.232	Cylinder
420		1	50.5	26.57	2.13	13.77	1.54	394.29			52.57	14	39.34	105.14	14.7	29.4	21.47	31.4834	30.9112	116.785	1232	616	2421.47	60	1	1	Cylinder		25.86		0.494405	1.86634	0.296192	3.1246	1.5623	0.4	0	30.5148	30.5148	Cylinder
421		1	50.5	26.57	2.13	13.77	1.54	498.46			59.82	14	39.34	89.72	14.7	29.4	26.47	31.4271	26.3777	118.205	1168	584	2426.47	60	1	7	Cylinder		39.52		0.390383	1.78483	0.237141	2.34322	1.17161	0.4	0.309289	46.6336	46.6336	Cylinder
422		1	50.5	26.57	2.13	13.77	1.54	480			56	14	39.34	112	14.7	29.4	23.65	33.5376	32.928	125.184	1168	584	2423.65	70	0.5	7	Cylinder		35.31		0.432621	1.835	0.260801	2.43333	1.21667	0.5	0.309289	41.6658	41.6658	Cylinder
423		1	50.5	26.57	2.13	13.77	1.54	462.86			52.9	14	39.34	132.24	14.7	29.4	21.23	35.5677	38.8786	131.924	1168	584	2421.23	75	1	7	Cylinder		49.89		0.475798	1.88426	0.285019	2.52344	1.26172	0.55	0.309289	58.8702	58.8702	Cylinder
424		1	50.5	26.57	2.13	13.77	1.54	461.54			46.15	14	39.34	92.31	14.7	29.4	18.61	27.64	27.1391	102.291	1200	600	2418.61	75	1	7	Cylinder		40.93		0.370805	1.80365	0.221629	2.59999	1.3	0.55	0.309289	48.2974	48.2974	Cylinder
425		1	50.5	26.57	2.13	13.77	1.54	444.44			44.44	14	39.34	111.11	14.7	29.4	18.55	29.8823	32.6663	111.551	1200	600	2418.54	60	1	7	Cylinder		37.55		0.41631	1.85068	0.250993	2.70003	1.35001	0.4	0.309289	44.309	44.309	Cylinder
426		1	50.5	26.57	2.13	13.77	1.54	428.57			68.57	14	39.34	102.86	14.7	29.4	28.51	36.0264	30.2408	133.673	1200	600	2428.51	70	0.5	7	Cylinder		27.16		0.520494	1.84128	0.311904	2.80001	1.4	0.5	0.309289	32.0488	32.0488	Cylinder
427		1	50.5	26.57	2.13	13.77	1.54	424.62			36.4	14	39.34	90.99	14.7	29.4	15.97	24.4733	26.7511	92.1356	1232	616	2415.98	70	0.5	7	Cylinder		52.29		0.35687	1.81709	0.216984	2.90142	1.45071	0.5	0.309289	54.3816	54.3816	Cylinder
428		1	50.5	26.57	2.13	13.77	1.54	408.89			57.24	14	39.34	85.87	14.7	29.4	24.46	30.0745	25.2458	112.25	1232	616	2424.46	75	1	7	Cylinder		34.53		0.455417	1.81306	0.274523	3.01304	1.50652	0.55	0.309289	40.7454	40.7454	Cylinder
429		1	50.5	26.57	2.13	13.77	1.54	394.29			52.57	14	39.34	105.14	14.7	29.4	21.47	31.4834	30.9112	116.785	1232	616	2421.47	60	1	7	Cylinder		29.29		0.494405	1.86634	0.296192	3.1246	1.5623	0.4	0.309289	34.5622	34.5622	Cylinder
430		1	50.5	26.57	2.13	13.77	1.54	498.46			59.82	14	39.34	89.72	14.7	29.4	26.47	31.4271	26.3777	118.205	1168	584	2426.47	60	1	28	Cylinder		39.93		0.390383	1.78483	0.237141	2.34322	1.17161	0.4	0.52963	47.1174	47.1174	Cylinder
431		1	50.5	26.57	2.13	13.77	1.54	480			56	14	39.34	112	14.7	29.4	23.65	33.5376	32.928	125.184	1168	584	2423.65	70	0.5	28	Cylinder		37.09		0.432621	1.835	0.260801	2.43333	1.21667	0.5	0.52963	43.7662	43.7662	Cylinder
432		1	50.5	26.57	2.13	13.77	1.54	462.86			52.9	14	39.34	132.24	14.7	29.4	21.23	35.5677	38.8786	131.924	1168	584	2421.23	75	1	28	Cylinder		49.64		0.475798	1.88426	0.285019	2.52344	1.26172	0.55	0.52963	58.5752	58.5752	Cylinder
433		1	50.5	26.57	2.13	13.77	1.54	461.54			46.15	14	39.34	92.31	14.7	29.4	18.61	27.64	27.1391	102.291	1200	600	2418.61	75	1	28	Cylinder		42.51		0.370805	1.80365	0.221629	2.59999	1.3	0.55	0.52963	50.1618	50.1618	Cylinder
434		1	50.5	26.57	2.13	13.77	1.54	444.44			44.44	14	39.34	111.11	14.7	29.4	18.55	29.8823	32.6663	111.551	1200	600	2418.54	60	1	28	Cylinder		38.69		0.41631	1.85068	0.250993	2.70003	1.35001	0.4	0.52963	45.6542	45.6542	Cylinder
435		1	50.5	26.57	2.13	13.77	1.54	428.57			68.57	14	39.34	102.86	14.7	29.4	28.51	36.0264	30.2408	133.673	1200	600	2428.51	70	0.5	28	Cylinder		28.64		0.520494	1.84128	0.311904	2.80001	1.4	0.5	0.52963	33.7952	33.7952	Cylinder
436		1	50.5	26.57	2.13	13.77	1.54	424.62			36.4	14	39.34	90.99	14.7	29.4	15.97	24.4733	26.7511	92.1356	1232	616	2415.98	70	0.5	28	Cylinder		54.89		0.35687	1.81709	0.216984	2.90142	1.45071	0.5	0.52963	57.0856	57.0856	Cylinder
437		1	50.5	26.57	2.13	13.77	1.54	408.89			57.24	14	39.34	85.87	14.7	29.4	24.46	30.0745	25.2458	112.25	1232	616	2424.46	75	1	28	Cylinder		35.73		0.455417	1.81306	0.274523	3.01304	1.50652	0.55	0.52963	42.1614	42.1614	Cylinder
438		1	50.5	26.57	2.13	13.77	1.54	394.29			52.57	14	39.34	105.14	14.7	29.4	21.47	31.4834	30.9112	116.785	1232	616	2421.47	60	1	28	Cylinder		29.71		0.494405	1.86634	0.296192	3.1246	1.5623	0.4	0.52963	35.0578	35.0578	Cylinder
439		1	50.5	26.57	2.13	13.77	1.54	461.54			46.15	14	39.34	92.31	14.7	29.4	18.61	27.64	27.1391	102.291	1200	600	2418.61	75	1	7	Cylinder		55.27		0.370805	1.80365	0.221629	2.59999	1.3	0.55	0.309289	57.4808	57.4808	Cylinder
440		1	50.5	26.57	2.13	13.77	1.54	424.62			36.4	14	39.34	90.99	14.7	29.4	15.97	24.4733	26.7511	92.1356	1232	616	2415.98	70	0.5	7	Cylinder		54.04		0.35687	1.81709	0.216984	2.90142	1.45071	0.5	0.309289	56.2016	56.2016	Cylinder
441		1	50.5	26.57	2.13	13.77	1.54	498.5			42.7	14	39.34	106.7	14.7	29.4	18.8	28.7035	31.3698	108.127	1168	584	2418.7	75	1	7	Cylinder		59.08		0.356522	1.81686	0.216904	2.34303	1.17151	0.55	0.309289	61.4432	61.4432	Cylinder
442		1	50.5	26.57	2.13	13.77	1.54	461.54			46.15	14	39.34	92.31	14.7	29.4	18.61	27.64	27.1391	102.291	1200	600	2418.61	75	1	28	Cylinder		56.24		0.370805	1.80365	0.221629	2.59999	1.3	0.55	0.52963	58.4896	58.4896	Cylinder
443		1	50.5	26.57	2.13	13.77	1.54	424.62			36.4	14	39.34	90.99	14.7	29.4	15.97	24.4733	26.7511	92.1356	1232	616	2415.98	70	0.5	28	Cylinder		56.49		0.35687	1.81709	0.216984	2.90142	1.45071	0.5	0.52963	58.7496	58.7496	Cylinder
444		1	50.5	26.57	2.13	13.77	1.54	498.5			42.7	14	39.34	106.7	14.7	29.4	18.8	28.7035	31.3698	108.127	1168	584	2418.7	75	1	28	Cylinder		60.2		0.356522	1.81686	0.216904	2.34303	1.17151	0.55	0.52963	62.608	62.608	Cylinder
445		1	50.5	26.57	2.13	13.77	1.54	461.54			46.15	14	39.34	92.31	14.7	29.4	18.61	27.64	27.1391	102.291	1200	600	2418.61	75	1	91	Cylinder		58.85		0.370805	1.80365	0.221629	2.59999	1.3	0.55	0.716969	61.204	61.204	Cylinder
446		1	50.5	26.57	2.13	13.77	1.54	424.62			36.4	14	39.34	90.99	14.7	29.4	15.97	24.4733	26.7511	92.1356	1232	616	2415.98	70	0.5	91	Cylinder		56.51		0.35687	1.81709	0.216984	2.90142	1.45071	0.5	0.716969	58.7704	58.7704	Cylinder
447		1	50.5	26.57	2.13	13.77	1.54	498.5			42.7	14	39.34	106.7	14.7	29.4	18.8	28.7035	31.3698	108.127	1168	584	2418.7	75	1	91	Cylinder		63.29		0.356522	1.81686	0.216904	2.34303	1.17151	0.55	0.716969	65.8216	65.8216	Cylinder
448	Verma, M., & Dev, N. (2022). Effect of ground granulated blast furnace slag and fly ash ratio and the curing conditions on the mechanical properties of geopolymer concrete. Structural Concrete, 23(4), 2015–2029. https://doi.org/10.1002/suco.202000536	1	45.8	21.4	13.7	12.6	1.3	405			81	13	37.1	81	10	27	81	31.3895	21.87	189.74	1269	683	2600	80	1	7	Cube	150mm	21.5		0.595833	2.03364	0.468495	3.13333	1.68642	0.6	0.309289	21.5	21.5	Cylinder
449		1	45.8	21.4	13.7	12.6	1.3	405			81	13	37.1	81	10	27	81	31.3895	21.87	189.74	1269	683	2600	80	1	14	Cube		25.2		0.595833	2.03364	0.468495	3.13333	1.68642	0.6	0.419459	25.2	25.2	Cylinder
450		1	45.8	21.4	13.7	12.6	1.3	405			81	13	37.1	81	10	27	81	31.3895	21.87	189.74	1269	683	2600	80	1	28	Cube		28.2		0.595833	2.03364	0.468495	3.13333	1.68642	0.6	0.52963	28.2	28.2	Cylinder
451		1	45.8	21.4	13.7	12.6	1.3	405			81	13	37.1	81	10	27	81	31.3895	21.87	189.74	1269	683	2600	80	1	42	Cube		28.8		0.595833	2.03364	0.468495	3.13333	1.68642	0.6	0.594076	28.8	28.8	Cylinder
452		1	45.8	21.4	13.7	12.6	1.3	405			81	13	37.1	81	10	27	81	31.3895	21.87	189.74	1269	683	2600	80	1	56	Cube		29		0.595833	2.03364	0.468495	3.13333	1.68642	0.6	0.639801	29	29	Cylinder
453		1	45.8	21.4	13.7	12.6	1.3	405			81	13	37.1	81	10	27	81	31.3895	21.87	189.74	1269	683	2600	25	0	7	Cube		9.2		0.595833	2.03364	0.468495	3.13333	1.68642	0.05	0.309289	9.2	9.2	Cylinder
454		1	45.8	21.4	13.7	12.6	1.3	405			81	13	37.1	81	10	27	81	31.3895	21.87	189.74	1269	683	2600	25	0	14	Cube		13		0.595833	2.03364	0.468495	3.13333	1.68642	0.05	0.419459	13	13	Cylinder
455		1	45.8	21.4	13.7	12.6	1.3	405			81	13	37.1	81	10	27	81	31.3895	21.87	189.74	1269	683	2600	25	0	28	Cube		16		0.595833	2.03364	0.468495	3.13333	1.68642	0.05	0.52963	16	16	Cylinder
456		1	45.8	21.4	13.7	12.6	1.3	405			81	13	37.1	81	10	27	81	31.3895	21.87	189.74	1269	683	2600	25	0	42	Cube		17.3		0.595833	2.03364	0.468495	3.13333	1.68642	0.05	0.594076	17.3	17.3	Cylinder
457		1	45.8	21.4	13.7	12.6	1.3	405			81	13	37.1	81	10	27	81	31.3895	21.87	189.74	1269	683	2600	25	0	56	Cube		18.2		0.595833	2.03364	0.468495	3.13333	1.68642	0.05	0.639801	18.2	18.2	Cylinder
458	Zhang, H., Li, L., Long, T., Sarker, P., Shi, X., Cai, G., & Wang, Q. (2019). The Effect of Ordinary Portland Cement Substitution on the Thermal Stability of Geopolymer Concrete. Materials, 12(16), 2501. https://doi.org/10.3390/ma12162501	1	49.05	26.4	5.2	4.64	3.72	459			57.1429	10	30.1	142.857	15.4	38.5	0	35.33	55	109.67	1172	539	2370	20	0	90	Cube	100mm	50.5		0.479662	1.96506	0.238932	2.55338	1.17429	0	0.715213	50.5	50.5	Cylinder
459	Long, T., Wang, Q., Guan, Z., Chen, Y., & Shi, X. (2017). Deterioration and Microstructural Evolution of the Fly Ash Geopolymer Concrete against MgSO 4 Solution. Advances in Materials Science and Engineering, 2017, 1–11. https://doi.org/10.1155/2017/4247217	1	74.18	9.44	5.53	4.22	2.48	437			62	10	30.1	156	8.83	27.64	0	28.2379	43.1184	146.644	1318	647	2620	80	1	28	Cube	100mm	32		1.12613	7.56778	0.335569	3.01602	1.48055	0.6	0.52963	32	32	Cylinder
460	Negahban, E., Bagheri, A., & Sanjayan, J. (2021). Pore gradation effect on Portland cement and geopolymer concretes. Cement and Concrete Composites, 122, 104141. https://doi.org/10.1016/j.cemconcomp.2021.104141	1	56.74	24.89	5.2	6.87	1.35	400			60	8	25.1	120	14.7	29.4	0	29.3115	35.28	115.409	1200	600	2380	23	0	28	Cylinder	100mm*200mm	13.5		0.484353	2.23889	0.288521	3	1.5	0.03	0.52963	15.93	15.93	Cylinder
461	Ivan Diaz-Loya, E., Allouche, E. N., & Vaidya, S. (2011). Mechanical Properties of Fly-Ash-Based Geopolymer Concrete. ACI MATERIALS JOURNAL, 108(3), 300–306.	1	37.77	19.13	22.45	7.33	4.81	494			111.15	14	39.34	111.15	15	30	0	50.5605	33.345	138.395	858	691	2265.3	60	3	4	Cylinder	150mm*300mm	59.5		0.880192	1.97815	0.280151	1.73684	1.39879	0.4	0.220342	61.88	61.88	Cylinder
462		2	32.41	18.4	28.07	7.17	5.11	494			111.15	14	39.34	111.15	15	30	0	50.5605	33.345	138.395	858	691	2265.3	60	3	4	Cylinder		52.28		0.915113	1.80902	0.280151	1.73684	1.39879	0.4	0.220342	54.3712	54.3712	Cylinder
463		3	55.61	19.87	12.93	4.52	2.49	494			98.8	14	39.34	98.8	15	30	0	44.9426	29.64	123.017	858	691	2240.6	60	3	4	Cylinder		55.89		0.753255	2.63556	0.249023	1.73684	1.39879	0.4	0.220342	58.1256	58.1256	Cylinder
464		4	58.52	20.61	5	9.43	1.86	494			98.8	14	39.34	98.8	15	30	0	44.9426	29.64	123.017	858	691	2240.6	60	3	4	Cylinder		40.35		0.72621	2.66094	0.249023	1.73684	1.39879	0.4	0.220342	47.613	47.613	Cylinder
465		5	61.01	20.06	5.48	7	2.26	494			98.8	14	39.34	98.8	15	30	0	44.9426	29.64	123.017	858	691	2240.6	60	3	4	Cylinder		47.55		0.746121	2.83941	0.249023	1.73684	1.39879	0.4	0.220342	56.109	56.109	Cylinder
466		6	61.23	19.2	5.64	7.27	2.23	494			98.8	14	39.34	98.8	15	30	0	44.9426	29.64	123.017	858	691	2240.6	60	3	4	Cylinder		46.69		0.779541	2.97633	0.249023	1.73684	1.39879	0.4	0.220342	55.0942	55.0942	Cylinder
467		7	62.12	19.59	5.01	6.88	2.18	494			98.8	14	39.34	98.8	15	30	0	44.9426	29.64	123.017	858	691	2240.6	60	3	4	Cylinder		46.79		0.764022	2.95569	0.249023	1.73684	1.39879	0.4	0.220342	55.2122	55.2122	Cylinder
468		8	59.32	19.72	6.9	7.22	2.23	494			98.8	14	39.34	98.8	15	30	0	44.9426	29.64	123.017	858	691	2240.6	60	3	4	Cylinder		46.11		0.758985	2.81552	0.249023	1.73684	1.39879	0.4	0.220342	54.4098	54.4098	Cylinder
469		9	48.7	16.6	18.72	6.93	3.91	494			98.8	14	39.34	98.8	15	30	0	44.9426	29.64	123.017	858	691	2240.6	60	3	4	Cylinder		80.37		0.901638	2.8009	0.249023	1.73684	1.39879	0.4	0.220342	83.5848	83.5848	Cylinder
470		10	55.07	28.61	1.97	6.22	1.08	494			123.5	14	39.34	123.5	15	30	0	56.1783	37.05	153.772	858	691	2290	60	3	4	Cylinder		47.44		0.653931	1.85895	0.311279	1.73684	1.39879	0.4	0.220342	55.9792	55.9792	Cylinder
471		11	56.22	27.15	5.43	3.73	0.77	494			187.72	14	39.34	187.72	15	30	0	85.391	56.316	233.733	858	691	2418.44	60	3	4	Cylinder		12.2		1.04743	2.11702	0.473144	1.73684	1.39879	0.4	0.220342	14.396	14.396	Cylinder
472		12	56.39	27.36	4.69	3.34	0.75	494			232.18	14	39.34	232.18	15	30	0	105.615	69.654	289.091	858	691	2507.36	60	3	4	Cylinder		12.82		1.28556	2.18993	0.585204	1.73684	1.39879	0.4	0.220342	15.1276	15.1276	Cylinder
473		13	57.11	28.18	5.18	4	0.82	494			163.02	14	39.34	163.02	15	30	0	74.1554	48.906	202.979	858	691	2369.04	60	3	4	Cylinder		20.68		0.876361	2.02124	0.410888	1.73684	1.39879	0.4	0.220342	24.4024	24.4024	Cylinder
474		14	57.35	27.78	5.57	3.65	0.82	494			192.66	14	39.34	192.66	15	30	0	87.6381	57.798	239.884	858	691	2428.32	60	3	4	Cylinder		10.34		1.05061	2.11276	0.485595	1.73684	1.39879	0.4	0.220342	12.2012	12.2012	Cylinder
475		15	40.75	22.79	4.64	17.76	1.23	494			98.8	14	39.34	98.8	15	30	0	44.9426	29.64	123.017	858	691	2240.6	60	3	4	Cylinder		46.56		0.656743	1.74364	0.249023	1.73684	1.39879	0.4	0.220342	54.9408	54.9408	Cylinder
476		16	36.18	17.7	2.26	10.59	1.2	494			167.96	14	39.34	167.96	15	30	0	76.4025	50.388	209.13	858	691	2378.92	60	3	4	Cylinder		49.24		1.43753	2.22729	0.423339	1.73684	1.39879	0.4	0.220342	58.1032	58.1032	Cylinder
477		17	39.25	21.09	23.53	4.99	4.45	494			111.15	14	39.34	111.15	15	30	0	50.5605	33.345	138.395	858	691	2265.3	60	3	4	Cylinder		61.38		0.798392	1.85396	0.280151	1.73684	1.39879	0.4	0.220342	63.8352	63.8352	Cylinder
478		18	33.02	19.82	26.19	6.75	6.34	494			98.8	14	39.34	98.8	15	30	0	44.9426	29.64	123.017	858	691	2240.6	60	3	4	Cylinder		39.19		0.755156	1.67341	0.249023	1.73684	1.39879	0.4	0.220342	46.2442	46.2442	Cylinder
479		19	59.25	18.43	9.23	5.61	3.23	494			98.8	14	39.34	98.8	15	30	0	44.9426	29.64	123.017	858	691	2240.6	60	3	4	Cylinder		43.38		0.81211	3.00936	0.249023	1.73684	1.39879	0.4	0.220342	51.1884	51.1884	Cylinder
480		20	56.42	17.63	11.66	5.74	3.09	494			98.8	14	39.34	98.8	15	30	0	44.9426	29.64	123.017	858	691	2240.6	60	3	4	Cylinder		53.7		0.848961	3.00947	0.249023	1.73684	1.39879	0.4	0.220342	55.848	55.848	Cylinder
481		21	27.15	17.57	33.39	6.08	5.45	494			98.8	14	39.34	98.8	15	30	0	44.9426	29.64	123.017	858	691	2240.6	60	3	4	Cylinder		36.54		0.85186	1.60373	0.249023	1.73684	1.39879	0.4	0.220342	43.1172	43.1172	Cylinder
482		22	31.26	19.76	28.53	6.47	4.81	494			98.8	14	39.34	98.8	15	30	0	44.9426	29.64	123.017	858	691	2240.6	60	3	4	Cylinder		57.18		0.757449	1.60278	0.249023	1.73684	1.39879	0.4	0.220342	59.4672	59.4672	Cylinder
483		23	30.85	17.07	28.47	6.79	5.99	494			123.5	14	39.34	123.5	15	30	0	56.1783	37.05	153.772	858	691	2290	60	3	4	Cylinder		42.81		1.09602	1.90964	0.311279	1.73684	1.39879	0.4	0.220342	50.5158	50.5158	Cylinder
484		24	55.15	23.55	10.6	4.63	2.03	494			98.8	14	39.34	98.8	15	30	0	44.9426	29.64	123.017	858	691	2240.6	60	3	4	Cylinder		62.19		0.635549	2.20711	0.249023	1.73684	1.39879	0.4	0.220342	64.6776	64.6776	Cylinder
485		25	33.38	14.72	26.8	7.69	1.49	494			209.95	14	39.34	209.95	15	30	0	95.5031	62.985	261.412	858	691	2462.9	60	3	4	Cylinder		2.73		2.16068	2.66376	0.529174	1.73684	1.39879	0.4	0.220342	3.2214	3.2214	Cylinder
486	Cornelis, R., Priyosulityo, H., Satyarno, I., & Rustendi, I. (2022). Effect of the Mortar Volume Ratio on the Mechanical Behavior of Class CI Fly Ash-Based Geopolymer Concrete. Civil Engineering Journal, 8(9), 1920-1935.	1	37.3	6.37	10.7	40.5		513.46			59.9	10	30.1	119.81	7.89	19.86	0	23.4262	23.7943	132.49	1477.43	408.83	2579.43	24	0	3	Cylinder	150mm*300mm	16.5		1.17832	5.5956	0.258033	2.8774	0.796226	0.04	0.174617	19.47	19.47	Cylinder
487		1	37.3	6.37	10.7	40.5		641.83			74.88	10	30.1	149.76	7.89	19.86	0	29.2837	29.7423	165.614	1183.43	504.79	2554.69	24	0	3	Cylinder		16		1.17835	5.59559	0.258034	1.84384	0.786486	0.04	0.174617	18.88	18.88	Cylinder
488		1	37.3	6.37	10.7	40.5		770.19			89.86	10	30.1	179.71	7.89	19.86	0	35.1412	35.6904	198.738	888.65	605.75	2534.16	24	0	3	Cylinder		15.5		1.17839	5.59559	0.258038	1.15381	0.786494	0.04	0.174617	18.29	18.29	Cylinder
489		1	37.3	6.37	10.7	40.5		898.56			104.83	10	30.1	209.66	7.89	19.86	0	40.9964	41.6385	231.855	594.25	706.71	2514.01	24	0	3	Cylinder		15		1.17833	5.59558	0.25803	0.661336	0.786492	0.04	0.174617	17.7	17.7	Cylinder
490		1	37.3	6.37	10.7	40.5		513.46			59.9	10	30.1	119.81	7.89	19.86	0	23.4262	23.7943	132.49	1477.43	408.83	2579.43	24	0	7	Cylinder		27		1.17832	5.5956	0.258033	2.8774	0.796226	0.04	0.309289	31.86	31.86	Cylinder
491		1	37.3	6.37	10.7	40.5		641.83			74.88	10	30.1	149.76	7.89	19.86	0	29.2837	29.7423	165.614	1183.43	504.79	2554.69	24	0	7	Cylinder		24.5		1.17835	5.59559	0.258034	1.84384	0.786486	0.04	0.309289	28.91	28.91	Cylinder
492		1	37.3	6.37	10.7	40.5		770.19			89.86	10	30.1	179.71	7.89	19.86	0	35.1412	35.6904	198.738	888.65	605.75	2534.16	24	0	7	Cylinder		19		1.17839	5.59559	0.258038	1.15381	0.786494	0.04	0.309289	22.42	22.42	Cylinder
493		1	37.3	6.37	10.7	40.5		898.56			104.83	10	30.1	209.66	7.89	19.86	0	40.9964	41.6385	231.855	594.25	706.71	2514.01	24	0	7	Cylinder		26.5		1.17833	5.59558	0.25803	0.661336	0.786492	0.04	0.309289	31.27	31.27	Cylinder
494		1	37.3	6.37	10.7	40.5		513.46			59.9	10	30.1	119.81	7.89	19.86	0	23.4262	23.7943	132.49	1477.43	408.83	2579.43	24	0	28	Cylinder		43.67		1.17832	5.5956	0.258033	2.8774	0.796226	0.04	0.52963	51.5306	51.5306	Cylinder
495		1	37.3	6.37	10.7	40.5		641.83			74.88	10	30.1	149.76	7.89	19.86	0	29.2837	29.7423	165.614	1183.43	504.79	2554.69	24	0	28	Cylinder		42.84		1.17835	5.59559	0.258034	1.84384	0.786486	0.04	0.52963	50.5512	50.5512	Cylinder
496		1	37.3	6.37	10.7	40.5		770.19			89.86	10	30.1	179.71	7.89	19.86	0	35.1412	35.6904	198.738	888.65	605.75	2534.16	24	0	28	Cylinder		40.2		1.17839	5.59559	0.258038	1.15381	0.786494	0.04	0.52963	47.436	47.436	Cylinder
497		1	37.3	6.37	10.7	40.5		898.56			104.83	10	30.1	209.66	7.89	19.86	0	40.9964	41.6385	231.855	594.25	706.71	2514.01	24	0	28	Cylinder		43.76		1.17833	5.59558	0.25803	0.661336	0.786492	0.04	0.52963	51.6368	51.6368	Cylinder
498		1	37.3	6.37	10.7	40.5		513.46			59.9	10	30.1	119.81	7.89	19.86	0	23.4262	23.7943	132.49	1477.43	408.83	2579.43	24	0	56	Cylinder		53.63		1.17832	5.5956	0.258033	2.8774	0.796226	0.04	0.639801	55.7752	55.7752	Cylinder
499		1	37.3	6.37	10.7	40.5		641.83			74.88	10	30.1	149.76	7.89	19.86	0	29.2837	29.7423	165.614	1183.43	504.79	2554.69	24	0	56	Cylinder		49.59		1.17835	5.59559	0.258034	1.84384	0.786486	0.04	0.639801	58.5162	58.5162	Cylinder
500		1	37.3	6.37	10.7	40.5		770.19			89.86	10	30.1	179.71	7.89	19.86	0	35.1412	35.6904	198.738	888.65	605.75	2534.16	24	0	56	Cylinder		41.9		1.17839	5.59559	0.258038	1.15381	0.786494	0.04	0.639801	49.442	49.442	Cylinder
501		1	37.3	6.37	10.7	40.5		898.56			104.83	10	30.1	209.66	7.89	19.86	0	40.9964	41.6385	231.855	594.25	706.71	2514.01	24	0	56	Cylinder		53.56		1.17833	5.59558	0.25803	0.661336	0.786492	0.04	0.639801	55.7024	55.7024	Cylinder
502	Wardhono, A., Law, D., & Molyneaux, T. (2014). The mechanical properties of fly ash geopolymer in long term performance. In the CIC2014 “concrete innovation conference", Oslo, Norway.	1	70.3	23.1	0.18	1.4	0.56	467			147	10	30.1	234	14.7	29.4	10	68.6894	68.796	253.515	1039	784	2681	80	1	28	Cylinder	100mm*200mm	21.5		1.04754	3.12886	0.542858	2.22484	1.6788	0.6	0.52963	25.37	25.37	Cylinder
503		1	70.3	23.1	0.18	1.4	0.56	467			147	10	30.1	234	14.7	29.4	10	68.6894	68.796	253.515	1039	784	2681	80	1	56	Cylinder		25		1.04754	3.12886	0.542858	2.22484	1.6788	0.6	0.639801	29.5	29.5	Cylinder
504		1	70.3	23.1	0.18	1.4	0.56	467			147	10	30.1	234	14.7	29.4	10	68.6894	68.796	253.515	1039	784	2681	80	1	90	Cylinder		27		1.04754	3.12886	0.542858	2.22484	1.6788	0.6	0.715213	31.86	31.86	Cylinder
505		1	70.3	23.1	0.18	1.4	0.56	467			147	10	30.1	234	14.7	29.4	10	68.6894	68.796	253.515	1039	784	2681	80	1	180	Cylinder		30.5		1.04754	3.12886	0.542858	2.22484	1.6788	0.6	0.825383	35.99	35.99	Cylinder
506		1	70.3	23.1	0.18	1.4	0.56	467			147	10	30.1	234	14.7	29.4	10	68.6894	68.796	253.515	1039	784	2681	80	1	360	Cylinder		33		1.04754	3.12886	0.542858	2.22484	1.6788	0.6	0.935554	38.94	38.94	Cylinder
507		1	70.3	23.1	0.18	1.4	0.56	467			147	10	30.1	234	14.7	29.4	10	68.6894	68.796	253.515	1039	784	2681	80	1	540	Cylinder		33		1.04754	3.12886	0.542858	2.22484	1.6788	0.6	1	38.94	38.94	Cylinder
508	Shehab, H. K., Eisa, A. S., & Wahba, A. M. (2016). Mechanical properties of fly ash based geopolymer concrete with full and partial cement replacement. CONSTRUCTION AND BUILDING MATERIALS, 126, 560–565. https://doi.org/10.1016/j.conbuildmat.2016.09.059	1	57.9	31.11	1.29	5.07	0.97	300			47.14	10	30.1	117.86	16.27	34.64	50.76	30.1724	40.8267	144.761	1128.44	752.29	2396.49	100	1	7	Cube	100mm	29		0.53186	1.9538	0.482536	3.76147	2.50763	0.8	0.309289	29	29	Cylinder
509		1	57.9	31.11	1.29	5.07	0.97	300			38.57	10	30.1	96.43	16.27	34.64	68.81	24.6866	33.4034	145.72	1130.74	753.83	2388.38	100	1	7	Cube		24.4		0.435159	1.88619	0.485734	3.76913	2.51277	0.8	0.309289	24.4	24.4	Cylinder
510		1	57.9	31.11	1.29	5.07	0.97	350			55	10	30.1	137.5	16.27	34.64	59.23	35.2014	47.63	168.899	1048.3	698.87	2348.9	100	1	7	Cube		33.5		0.531863	1.95379	0.482567	2.99514	1.99677	0.8	0.309289	33.5	33.5	Cylinder
511		1	57.9	31.11	1.29	5.07	0.97	350			45	10	30.1	112.5	16.27	34.64	80.28	28.8011	38.97	170.009	1050	700.67	2338.45	100	1	7	Cube		27.7		0.435161	1.88618	0.48574	3	2.00191	0.8	0.309289	27.7	27.7	Cylinder
512		1	57.9	31.11	1.29	5.07	0.97	300			47.14	10	30.1	117.86	16.27	34.64	50.76	30.1724	40.8267	144.761	1128.44	752.29	2396.49	100	1	28	Cube		32		0.53186	1.9538	0.482536	3.76147	2.50763	0.8	0.52963	32	32	Cylinder
513		1	57.9	31.11	1.29	5.07	0.97	300			38.57	10	30.1	96.43	16.27	34.64	68.81	24.6866	33.4034	145.72	1130.74	753.83	2388.38	100	1	28	Cube		26.9		0.435159	1.88619	0.485734	3.76913	2.51277	0.8	0.52963	26.9	26.9	Cylinder
514		1	57.9	31.11	1.29	5.07	0.97	350			55	10	30.1	137.5	16.27	34.64	59.23	35.2014	47.63	168.899	1048.3	698.87	2348.9	100	1	28	Cube		36.2		0.531863	1.95379	0.482567	2.99514	1.99677	0.8	0.52963	36.2	36.2	Cylinder
515		1	57.9	31.11	1.29	5.07	0.97	350			45	10	30.1	112.5	16.27	34.64	80.28	28.8011	38.97	170.009	1050	700.67	2338.45	100	1	28	Cube		30.4		0.435161	1.88618	0.48574	3	2.00191	0.8	0.52963	30.4	30.4	Cylinder
516	Hongen, Z., Feng, J., Qingyuan, W., Ling, T., & Xiaoshuang, S. (2017). Influence of Cement on Properties of Fly-Ash-Based Concrete. ACI Materials Journal, 114(5), 745–753. https://doi.org/10.14359/51700793	1	74.18	9.44	5.53	4.22	2.48	459			57.1429	10	30.1	142.857	15.4	38.5	0	35.33	55	109.67	1172	539	2370	20	0	3	Cube	100mm	3.5		1.34143	7.75828	0.238932	2.55338	1.17429	0	0.174617	3.5	3.5	Cylinder
517		1	74.18	9.44	5.53	4.22	2.48	459			57.1429	10	30.1	142.857	15.4	38.5	0	35.33	55	109.67	1172	539	2370	20	0	7	Cube		10		1.34143	7.75828	0.238932	2.55338	1.17429	0	0.309289	10	10	Cylinder
518		1	74.18	9.44	5.53	4.22	2.48	459			57.1429	10	30.1	142.857	15.4	38.5	0	35.33	55	109.67	1172	539	2370	20	0	14	Cube		13.5		1.34143	7.75828	0.238932	2.55338	1.17429	0	0.419459	13.5	13.5	Cylinder
519		1	74.18	9.44	5.53	4.22	2.48	459			57.1429	10	30.1	142.857	15.4	38.5	0	35.33	55	109.67	1172	539	2370	20	0	28	Cube		15		1.34143	7.75828	0.238932	2.55338	1.17429	0	0.52963	15	15	Cylinder
520		1	74.18	9.44	5.53	4.22	2.48	459			57.1429	10	30.1	142.857	15.4	38.5	0	35.33	55	109.67	1172	539	2370	20	0	56	Cube		17		1.34143	7.75828	0.238932	2.55338	1.17429	0	0.639801	17	17	Cylinder
521	Pachamuthu, S., & Thangaraju, P. (2017). Effect of incinerated paper sludge ash on fly ash–based geopolymer concrete. Journal of the Croatian Association of Civil Engineers, 69(9), 851–859. https://doi.org/10.14256/JCE.1864.2016	1	53.97	34.66	1.96	5.3	1.28	425.73			54.74	12	34.83	136.84	8.5	28	0	26.4075	38.3152	126.857	1212.6	642.5	2472.41	60	1	3	Cube	100mm	30		0.294424	1.54427	0.297976	2.84828	1.50917	0.4	0.174617	30	30	Cylinder
522		1	53.97	34.66	1.96	5.3	1.28	425.73			54.74	12	34.83	136.84	8.5	28	0	26.4075	38.3152	126.857	1212.6	642.5	2472.41	25	0	3	Cube		6		0.294424	1.54427	0.297976	2.84828	1.50917	0.05	0.174617	6	6	Cylinder
523		1	53.97	34.66	1.96	5.3	1.28	425.73			54.74	12	34.83	136.84	8.5	28	0	26.4075	38.3152	126.857	1212.6	642.5	2472.41	60	1	7	Cube		37.5		0.294424	1.54427	0.297976	2.84828	1.50917	0.4	0.309289	37.5	37.5	Cylinder
524		1	53.97	34.66	1.96	5.3	1.28	425.73			54.74	12	34.83	136.84	8.5	28	0	26.4075	38.3152	126.857	1212.6	642.5	2472.41	25	0	7	Cube		13		0.294424	1.54427	0.297976	2.84828	1.50917	0.05	0.309289	13	13	Cylinder
525		1	53.97	34.66	1.96	5.3	1.28	425.73			54.74	12	34.83	136.84	8.5	28	0	26.4075	38.3152	126.857	1212.6	642.5	2472.41	60	1	28	Cube		53		0.294424	1.54427	0.297976	2.84828	1.50917	0.4	0.52963	53	53	Cylinder
526		1	53.97	34.66	1.96	5.3	1.28	425.73			54.74	12	34.83	136.84	8.5	28	0	26.4075	38.3152	126.857	1212.6	642.5	2472.41	25	0	28	Cube		16.5		0.294424	1.54427	0.297976	2.84828	1.50917	0.05	0.52963	16.5	16.5	Cylinder
527	Vora, P. R., & Dave, U. V. (2013). Parametric studies on compressive strength of geopolymer concrete. Procedia Engineering, 51, 210-219.	1	57.3	27.13	0.03	8.06	2.13	428			49	14	39.34	122	16.84	35.01	43	35.4842	42.7122	135.804	1170	630	2442	75	1	1	Cube	100mm	30		0.502747	2.10791	0.317298	2.73364	1.47196	0.55	0	30	30	Cylinder
528		1	57.3	27.13	0.03	8.06	2.13	444			44	14	39.34	111	16.84	35.01	43	32.1073	38.8611	127.032	1170	630	2442	75	1	1	Cube		30		0.438511	2.06947	0.286107	2.63514	1.41892	0.55	0	30	30	Cylinder
529		1	57.3	27.13	0.03	8.06	2.13	428			57	14	39.34	114	16.84	35.01	43	36.576	39.9114	137.513	1170	630	2442	75	1	1	Cube		40		0.518217	2.08741	0.321291	2.73364	1.47196	0.55	0	40	40	Cylinder
530		1	57.3	27.13	0.03	8.06	2.13	428			49	14	39.34	122	16.84	35.01	43	35.4842	42.7122	135.804	1170	630	2442	75	1	1	Cube		28		0.502747	2.10791	0.317298	2.73364	1.47196	0.55	0	28	28	Cylinder
531		1	57.3	27.13	0.03	8.06	2.13	428			49	14	39.34	122	16.84	35.01	43	35.4842	42.7122	135.804	1170	630	2442	75	2	2	Cube		32		0.502747	2.10791	0.317298	2.73364	1.47196	0.55	0.110171	32	32	Cylinder
532		1	57.3	27.13	0.03	8.06	2.13	428			49	14	39.34	122	16.84	35.01	43	35.4842	42.7122	135.804	1170	630	2442	75	2	2	Cube		32		0.502747	2.10791	0.317298	2.73364	1.47196	0.55	0.110171	32	32	Cylinder
533		1	57.3	27.13	0.03	8.06	2.13	428			49	14	39.34	122	16.84	35.01	43	35.4842	42.7122	135.804	1170	630	2442	75	2	2	Cube		30		0.502747	2.10791	0.317298	2.73364	1.47196	0.55	0.110171	30	30	Cylinder
534		1	57.3	27.13	0.03	8.06	2.13	428			49	14	39.34	122	16.84	35.01	43	35.4842	42.7122	135.804	1170	630	2442	75	2	2	Cube		29		0.502747	2.10791	0.317298	2.73364	1.47196	0.55	0.110171	29	29	Cylinder
535		1	57.3	27.13	0.03	8.06	2.13	428			49	14	39.34	122	16.84	35.01	43	35.4842	42.7122	135.804	1170	630	2442	75	2	2	Cube		36		0.502747	2.10791	0.317298	2.73364	1.47196	0.55	0.110171	36	36	Cylinder
536		1	57.3	27.13	0.03	8.06	2.13	428			49	14	39.34	122	16.84	35.01	43	35.4842	42.7122	135.804	1170	630	2442	75	2	2	Cube		45		0.502747	2.10791	0.317298	2.73364	1.47196	0.55	0.110171	45	45	Cylinder
537		1	57.3	27.13	0.03	8.06	2.13	428			57	14	39.34	114	16.84	35.01	43	36.576	39.9114	137.513	1170	630	2442	75	1	1	Cube		30		0.518217	2.08741	0.321291	2.73364	1.47196	0.55	0	30	30	Cylinder
538		1	57.3	27.13	0.03	8.06	2.13	428			57	14	39.34	114	16.84	35.01	64	36.576	39.9114	158.513	1170	630	2463	75	1	1	Cube		24.5		0.518217	2.08741	0.370356	2.73364	1.47196	0.55	0	24.5	24.5	Cylinder
539		1	57.3	27.13	0.03	8.06	2.13	428			57	14	39.34	114	16.84	35.01	86	36.576	39.9114	180.513	1170	630	2485	75	1	1	Cube		20.5		0.518217	2.08741	0.421758	2.73364	1.47196	0.55	0	20.5	20.5	Cylinder
540		1	57.3	27.13	0.03	8.06	2.13	428			57	8	25.1	114	16.84	35.01	43	30.2855	39.9114	143.803	1170	630	2442	75	1	1	Cube		32		0.429092	2.08741	0.335988	2.73364	1.47196	0.55	0	32	32	Cylinder
541		1	57.3	27.13	0.03	8.06	2.13	428			57	10	30.1	114	16.84	35.01	43	32.4943	39.9114	141.594	1170	630	2442	75	1	1	Cube		35		0.460386	2.08741	0.330828	2.73364	1.47196	0.55	0	35	35	Cylinder
542		1	57.3	27.13	0.03	8.06	2.13	428			57	12	34.83	114	16.84	35.01	43	34.5838	39.9114	139.505	1170	630	2442	75	1	1	Cube		43		0.48999	2.08741	0.325946	2.73364	1.47196	0.55	0	43	43	Cylinder
543		1	57.3	27.13	0.03	8.06	2.13	428			57	14	39.34	114	16.84	35.01	43	36.576	39.9114	137.513	1170	630	2442	75	1	1	Cube		46		0.518217	2.08741	0.321291	2.73364	1.47196	0.55	0	46	46	Cylinder
544		1	57.3	27.13	0.03	8.06	2.13	428			57	14	39.34	114	16.84	35.01	43	36.576	39.9114	137.513	1170	630	2442	60	1	1	Cube		38		0.518217	2.08741	0.321291	2.73364	1.47196	0.4	0	38	38	Cylinder
545		1	57.3	27.13	0.03	8.06	2.13	428			57	14	39.34	114	16.84	35.01	43	36.576	39.9114	137.513	1170	630	2442	75	1	1	Cube		46		0.518217	2.08741	0.321291	2.73364	1.47196	0.55	0	46	46	Cylinder
546		1	57.3	27.13	0.03	8.06	2.13	428			57	14	39.34	114	16.84	35.01	43	36.576	39.9114	137.513	1170	630	2442	90	1	1	Cube		49		0.518217	2.08741	0.321291	2.73364	1.47196	0.7	0	49	49	Cylinder
547	Zhang, H., Li, L., Yuan, C., Wang, Q., Sarker, P. K., & Shi, X. (2020). Deterioration of ambient-cured and heat-cured fly ash geopolymer concrete by high temperature exposure and prediction of its residual compressive strength. Construction and Building Materials, 262, 120924.	1	65.3	14.48	5.63	6.25	0.93	460			57.1	8	25.1	142.9	8.83	27.64	0	23.7254	39.4976	136.777	1201	539	2400	25	0	28	Cube	100mm	35.2		0.585998	4.33726	0.297341	2.61087	1.17174	0.05	0.52963	35.2	35.2	Cylinder
548		1	65.3	14.48	5.63	6.25	0.93	460			57.1	8	25.1	142.9	8.83	27.64	0	23.7254	39.4976	136.777	1201	539	2400	80	1	28	Cube		39.4		0.585998	4.33726	0.297341	2.61087	1.17174	0.6	0.52963	39.4	39.4	Cylinder
549		1	65.3	14.48	5.63	6.25	0.93	460			50	14	39.34	150	8.83	27.64	0	28.4893	41.46	130.051	1201	539	2400	25	0	28	Cube		43.2		0.70366	4.3623	0.282719	2.61087	1.17174	0.05	0.52963	43.2	43.2	Cylinder
550		1	65.3	14.48	5.63	6.25	0.93	460			50	14	39.34	150	8.83	27.64	0	28.4893	41.46	130.051	1201	539	2400	80	1	28	Cube		72.8		0.70366	4.3623	0.282719	2.61087	1.17174	0.6	0.52963	72.8	72.8	Cylinder
551	Ahmed, M. F., Nuruddin, M. F., & Shafiq, N. (2011). Compressive strength and workability characteristics of low-calcium fly ash-based self-compacting geopolymer concrete. International journal of civil and environmental engineering, 5(2), 64-70.	1	51.19	24	5.57	6.6	2.4	400			57	12	34.83	143	14.26	29.43	40	35.778	42.0849	162.137	950	850	2440	70	1	2	Cube	100mm	53.46		0.61313	2.18561	0.405343	2.375	2.125	0.5	0.110171	53.46	53.46	Cylinder
552		1	51.19	24	5.57	6.6	2.4	400			57	12	34.83	143	14.26	29.43	48	35.778	42.0849	170.137	950	850	2448	70	1	2	Cube		45.01		0.61313	2.18561	0.425343	2.375	2.125	0.5	0.110171	45.01	45.01	Cylinder
553		1	51.19	24	5.57	6.6	2.4	400			57	12	34.83	143	14.26	29.43	60	35.778	42.0849	182.137	950	850	2460	70	1	2	Cube		37.31		0.61313	2.18561	0.455343	2.375	2.125	0.5	0.110171	37.31	37.31	Cylinder
554		1	51.19	24	5.57	6.6	2.4	400			57	12	34.83	143	14.26	29.43	48	35.778	42.0849	170.137	950	850	2448	70	2	3	Cube		51.03		0.61313	2.18561	0.425343	2.375	2.125	0.5	0.174617	51.03	51.03	Cylinder
555		1	51.19	24	5.57	6.6	2.4	400			57	12	34.83	143	14.26	29.43	48	35.778	42.0849	170.137	950	850	2448	70	3	4	Cube		51.41		0.61313	2.18561	0.425343	2.375	2.125	0.5	0.220342	51.41	51.41	Cylinder
556		1	51.19	24	5.57	6.6	2.4	400			57	12	34.83	143	14.26	29.43	48	35.778	42.0849	170.137	950	850	2448	70	4	5	Cube		51.68		0.61313	2.18561	0.425343	2.375	2.125	0.5	0.255809	51.68	51.68	Cylinder
557		1	51.19	24	5.57	6.6	2.4	400			57	12	34.83	143	14.26	29.43	48	35.778	42.0849	170.137	950	850	2448	60	2	3	Cube		44.81		0.61313	2.18561	0.425343	2.375	2.125	0.4	0.174617	44.81	44.81	Cylinder
558		1	51.19	24	5.57	6.6	2.4	400			57	12	34.83	143	14.26	29.43	48	35.778	42.0849	170.137	950	850	2448	80	2	3	Cube		48.56		0.61313	2.18561	0.425343	2.375	2.125	0.6	0.174617	48.56	48.56	Cylinder
559		1	51.19	24	5.57	6.6	2.4	400			57	12	34.83	143	14.26	29.43	48	35.778	42.0849	170.137	950	850	2448	90	2	3	Cube		47.99		0.61313	2.18561	0.425343	2.375	2.125	0.7	0.174617	47.99	47.99	Cylinder
560	Hassan, A., Arif, M., & Shariq, M. (2019). Effect of curing condition on the mechanical properties of fly ash-based geopolymer concrete. SN Applied Sciences, 1(12), 1-9.	1	51.86	9.15	2.26	33.98	1.66	410			67.1	10	30.1	117.4	15.35	32.85	79.2	33.6737	38.5659	191.46	1044.4	530.6	2248.7	75	1.08333	28	Cube	150mm	31.1		1.47671	5.69141	0.466977	2.54732	1.29415	0.55	0.52963	31.1	31.1	Cylinder
561		1	51.86	9.15	2.26	33.98	1.66	410			67.1	10	30.1	117.4	15.35	32.85	79.2	33.6737	38.5659	191.46	1044.4	530.6	2248.7	75	1.08333	56	Cube		32		1.47671	5.69141	0.466977	2.54732	1.29415	0.55	0.639801	32	32	Cylinder
562		1	51.86	9.15	2.26	33.98	1.66	410			67.1	10	30.1	117.4	15.35	32.85	79.2	33.6737	38.5659	191.46	1044.4	530.6	2248.7	75	1.08333	90	Cube		34		1.47671	5.69141	0.466977	2.54732	1.29415	0.55	0.715213	34	34	Cylinder
563		1	51.86	9.15	2.26	33.98	1.66	410			67.1	10	30.1	117.4	15.35	32.85	79.2	33.6737	38.5659	191.46	1044.4	530.6	2248.7	75	1.08333	180	Cube		36.2		1.47671	5.69141	0.466977	2.54732	1.29415	0.55	0.825383	36.2	36.2	Cylinder
564		1	51.86	9.15	2.26	33.98	1.66	410			67.1	10	30.1	117.4	15.35	32.85	79.2	33.6737	38.5659	191.46	1044.4	530.6	2248.7	20	0	7	Cube		4.5		1.47671	5.69141	0.466977	2.54732	1.29415	0	0.309289	4.5	4.5	Cylinder
565		1	51.86	9.15	2.26	33.98	1.66	410			67.1	10	30.1	117.4	15.35	32.85	79.2	33.6737	38.5659	191.46	1044.4	530.6	2248.7	20	0	28	Cube		10		1.47671	5.69141	0.466977	2.54732	1.29415	0	0.52963	10	10	Cylinder
566		1	51.86	9.15	2.26	33.98	1.66	410			67.1	10	30.1	117.4	15.35	32.85	79.2	33.6737	38.5659	191.46	1044.4	530.6	2248.7	20	0	56	Cube		14.1		1.47671	5.69141	0.466977	2.54732	1.29415	0	0.639801	14.1	14.1	Cylinder
567		1	51.86	9.15	2.26	33.98	1.66	410			67.1	10	30.1	117.4	15.35	32.85	79.2	33.6737	38.5659	191.46	1044.4	530.6	2248.7	20	0	90	Cube		20		1.47671	5.69141	0.466977	2.54732	1.29415	0	0.715213	20	20	Cylinder
568		1	51.86	9.15	2.26	33.98	1.66	410			67.1	10	30.1	117.4	15.35	32.85	79.2	33.6737	38.5659	191.46	1044.4	530.6	2248.7	20	0	180	Cube		29		1.47671	5.69141	0.466977	2.54732	1.29415	0	0.825383	29	29	Cylinder
569	Memon, F. A., Nuruddin, M. F., Demie, S., & Shafiq, N. (2011). Effect of curing conditions on strength of fly ash-based self-compacting geopolymer concrete. International Journal of Civil and Environmental Engineering, 5(8), 342-345.	1	51.3	30.1	8.73	4.57		400			57	12	34.83	143	14.26	29.43	48	35.778	42.0849	170.137	950	850	2448	70	1	2	Cube	100mm	45.01		0.488875	1.74578	0.425343	2.375	2.125	0.5	0.110171	45.01	45.01	Cylinder
570		1	51.3	30.1	8.73	4.57		400			57	12	34.83	143	14.26	29.43	48	35.778	42.0849	170.137	950	850	2448	70	1	4	Cube		45.85		0.488875	1.74578	0.425343	2.375	2.125	0.5	0.220342	45.85	45.85	Cylinder
571		1	51.3	30.1	8.73	4.57		400			57	12	34.83	143	14.26	29.43	48	35.778	42.0849	170.137	950	850	2448	70	1	8	Cube		46.94		0.488875	1.74578	0.425343	2.375	2.125	0.5	0.330512	46.94	46.94	Cylinder
572		1	51.3	30.1	8.73	4.57		400			57	12	34.83	143	14.26	29.43	48	35.778	42.0849	170.137	950	850	2448	70	1	29	Cube		48.53		0.488875	1.74578	0.425343	2.375	2.125	0.5	0.535208	48.53	48.53	Cylinder
573		1	51.3	30.1	8.73	4.57		400			57	12	34.83	143	14.26	29.43	48	35.778	42.0849	170.137	950	850	2448	70	2	3	Cube		51.03		0.488875	1.74578	0.425343	2.375	2.125	0.5	0.174617	51.03	51.03	Cylinder
574		1	51.3	30.1	8.73	4.57		400			57	12	34.83	143	14.26	29.43	48	35.778	42.0849	170.137	950	850	2448	70	2	5	Cube		51.98		0.488875	1.74578	0.425343	2.375	2.125	0.5	0.255809	51.98	51.98	Cylinder
575		1	51.3	30.1	8.73	4.57		400			57	12	34.83	143	14.26	29.43	48	35.778	42.0849	170.137	950	850	2448	70	2	9	Cube		52.26		0.488875	1.74578	0.425343	2.375	2.125	0.5	0.349233	52.26	52.26	Cylinder
576		1	51.3	30.1	8.73	4.57		400			57	12	34.83	143	14.26	29.43	48	35.778	42.0849	170.137	950	850	2448	70	2	30	Cube		53.8		0.488875	1.74578	0.425343	2.375	2.125	0.5	0.540596	53.8	53.8	Cylinder
577		1	51.3	30.1	8.73	4.57		400			57	12	34.83	143	14.26	29.43	48	35.778	42.0849	170.137	950	850	2448	70	3	4	Cube		51.41		0.488875	1.74578	0.425343	2.375	2.125	0.5	0.220342	51.41	51.41	Cylinder
578		1	51.3	30.1	8.73	4.57		400			57	12	34.83	143	14.26	29.43	48	35.778	42.0849	170.137	950	850	2448	70	3	6	Cube		52.2		0.488875	1.74578	0.425343	2.375	2.125	0.5	0.284787	52.2	52.2	Cylinder
579		1	51.3	30.1	8.73	4.57		400			57	12	34.83	143	14.26	29.43	48	35.778	42.0849	170.137	950	850	2448	70	3	10	Cube		52.69		0.488875	1.74578	0.425343	2.375	2.125	0.5	0.365979	52.69	52.69	Cylinder
580		1	51.3	30.1	8.73	4.57		400			57	12	34.83	143	14.26	29.43	48	35.778	42.0849	170.137	950	850	2448	70	3	31	Cube		53.92		0.488875	1.74578	0.425343	2.375	2.125	0.5	0.545808	53.92	53.92	Cylinder
581		1	51.3	30.1	8.73	4.57		400			57	12	34.83	143	14.26	29.43	48	35.778	42.0849	170.137	950	850	2448	70	4	5	Cube		51.68		0.488875	1.74578	0.425343	2.375	2.125	0.5	0.255809	51.68	51.68	Cylinder
582		1	51.3	30.1	8.73	4.57		400			57	12	34.83	143	14.26	29.43	48	35.778	42.0849	170.137	950	850	2448	70	4	7	Cube		52.33		0.488875	1.74578	0.425343	2.375	2.125	0.5	0.309289	52.33	52.33	Cylinder
583		1	51.3	30.1	8.73	4.57		400			57	12	34.83	143	14.26	29.43	48	35.778	42.0849	170.137	950	850	2448	70	4	11	Cube		52.72		0.488875	1.74578	0.425343	2.375	2.125	0.5	0.381128	52.72	52.72	Cylinder
584		1	51.3	30.1	8.73	4.57		400			57	12	34.83	143	14.26	29.43	48	35.778	42.0849	170.137	950	850	2448	70	4	32	Cube		53.99		0.488875	1.74578	0.425343	2.375	2.125	0.5	0.550854	53.99	53.99	Cylinder
585		1	51.3	30.1	8.73	4.57		400			57	12	34.83	143	14.26	29.43	48	35.778	42.0849	170.137	950	850	2448	60	1	2	Cube	100mm	44.81		0.488875	1.74578	0.425343	2.375	2.125	0.4	0.110171	44.81	44.81	Cylinder
586		1	51.3	30.1	8.73	4.57		400			57	12	34.83	143	14.26	29.43	48	35.778	42.0849	170.137	950	850	2448	60	1	4	Cube		45.64		0.488875	1.74578	0.425343	2.375	2.125	0.4	0.220342	45.64	45.64	Cylinder
587		1	51.3	30.1	8.73	4.57		400			57	12	34.83	143	14.26	29.43	48	35.778	42.0849	170.137	950	850	2448	60	1	8	Cube		45.98		0.488875	1.74578	0.425343	2.375	2.125	0.4	0.330512	45.98	45.98	Cylinder
588		1	51.3	30.1	8.73	4.57		400			57	12	34.83	143	14.26	29.43	48	35.778	42.0849	170.137	950	850	2448	60	1	29	Cube		47.54		0.488875	1.74578	0.425343	2.375	2.125	0.4	0.535208	47.54	47.54	Cylinder
589		1	51.3	30.1	8.73	4.57		400			57	12	34.83	143	14.26	29.43	48	35.778	42.0849	170.137	950	850	2448	80	1	2	Cube	100mm	48.56		0.488875	1.74578	0.425343	2.375	2.125	0.6	0.110171	48.56	48.56	Cylinder
590		1	51.3	30.1	8.73	4.57		400			57	12	34.83	143	14.26	29.43	48	35.778	42.0849	170.137	950	850	2448	80	1	4	Cube		49.22		0.488875	1.74578	0.425343	2.375	2.125	0.6	0.220342	49.22	49.22	Cylinder
591		1	51.3	30.1	8.73	4.57		400			57	12	34.83	143	14.26	29.43	48	35.778	42.0849	170.137	950	850	2448	80	1	8	Cube		49.8		0.488875	1.74578	0.425343	2.375	2.125	0.6	0.330512	49.8	49.8	Cylinder
592		1	51.3	30.1	8.73	4.57		400			57	12	34.83	143	14.26	29.43	48	35.778	42.0849	170.137	950	850	2448	80	1	29	Cube		50.77		0.488875	1.74578	0.425343	2.375	2.125	0.6	0.535208	50.77	50.77	Cylinder
593		1	51.3	30.1	8.73	4.57		400			57	12	34.83	143	14.26	29.43	48	35.778	42.0849	170.137	950	850	2448	90	1	2	Cube	100mm	47.99		0.488875	1.74578	0.425343	2.375	2.125	0.7	0.110171	47.99	47.99	Cylinder
594		1	51.3	30.1	8.73	4.57		400			57	12	34.83	143	14.26	29.43	48	35.778	42.0849	170.137	950	850	2448	90	1	4	Cube		48.83		0.488875	1.74578	0.425343	2.375	2.125	0.7	0.220342	48.83	48.83	Cylinder
595		1	51.3	30.1	8.73	4.57		400			57	12	34.83	143	14.26	29.43	48	35.778	42.0849	170.137	950	850	2448	90	1	8	Cube		49.67		0.488875	1.74578	0.425343	2.375	2.125	0.7	0.330512	49.67	49.67	Cylinder
596		1	51.3	30.1	8.73	4.57		400			57	12	34.83	143	14.26	29.43	48	35.778	42.0849	170.137	950	850	2448	90	1	29	Cube		50.42		0.488875	1.74578	0.425343	2.375	2.125	0.7	0.535208	50.42	50.42	Cylinder
597	Wallah, S. E. (2010). Creep behaviour of fly ash-based geopolymer concrete. Civil Engineering Dimension, 12(2), 73-78.	1	47.8	24.4	2.42	17.4	1.19	408			41	8	25.1	103	14.7	29.4	0	23.1165	30.282	90.6015	1294	554	2400	60	1	7	Cylinder	150mm*300mm	67		0.382016	1.92372	0.222062	3.17157	1.35784	0.4	0.309289	69.68	69.68	Cylinder
598		1	47.8	24.4	2.42	17.4	1.19	408			41	14	39.34	103	14.7	29.4	22.5	27.6413	30.282	108.577	1294	554	2422.5	60	1	7	Cylinder		47		0.45679	1.92372	0.266119	3.17157	1.35784	0.4	0.309289	55.46	55.46	Cylinder
599	Sarker, P. K., Haque, R., & Ramgolam, K. V. (2013). Fracture behaviour of heat cured fly ash based geopolymer concrete. Materials & Design, 44, 580-586.	1	50.5	26.57	2.13	13.77	1.54	408			62	14	39.34	93	9.1	28.9	4	27.3659	26.877	104.757	1201	647	2415	60	1	28	Cylinder	100mm*200mm	32		0.415304	1.82628	0.256758	2.94363	1.58578	0.4	0.52963	37.76	37.76	Cylinder
600		1	50.5	26.57	2.13	13.77	1.54	408			62	14	39.34	93	9.1	28.9	0	27.3659	26.877	100.757	1201	647	2411	60	1	28	Cylinder		36		0.415304	1.82628	0.246954	2.94363	1.58578	0.4	0.52963	42.48	42.48	Cylinder
601		1	50.5	26.57	2.13	13.77	1.54	408			68	14	39.34	103	9.1	28.9	0	30.1052	29.767	111.128	1201	647	2427	60	1	28	Cylinder		48		0.456876	1.84894	0.272372	2.94363	1.58578	0.4	0.52963	56.64	56.64	Cylinder
602	Shaikh, F. U. A. (2016). Mechanical and durability properties of fly ash geopolymer concrete containing recycled coarse aggregates. International Journal of Sustainable Built Environment, 5(2), 277-287.	1	51.11	25.56	4.3	12.48	1.45	408			47	8	25.1	118	14.7	29.4	0	26.4887	34.692	103.819	1233	554	2360	60	1	7	Cylinder	100mm*200mm	41.1		0.417876	1.98243	0.254459	3.02206	1.35784	0.4	0.309289	48.498	48.498	Cylinder
603		1	51.11	25.56	4.3	12.48	1.45	408			47	8	25.1	118	14.7	29.4	0	26.4887	34.692	103.819	1233	554	2360	60	1	28	Cylinder		45.3		0.417876	1.98243	0.254459	3.02206	1.35784	0.4	0.52963	53.454	53.454	Cylinder
604	Patankar, S. V., Jamkar, S. S., & Ghugal, Y. M. (2013). Effect of water-to-geopolymer binder ratio on the production of fly ash based geopolymer concrete. Int. J. Adv. Technol. Civ. Eng, 2(1), 79-83.	1	77.1	17.71	0.62	1.21	0.9	334			58.45	13	37.1	58.45	16.37	34.31	18.74	26.3741	20.0542	89.2117	1373.15	648.85	2491.64	90	0.333333	7	Cube	150mm	47.11		0.733535	3.98863	0.267101	4.11123	1.94266	0.7	0.309289	47.11	47.11	Cylinder
605		1	77.1	17.71	0.62	1.21	0.9	334			58.45	13	37.1	58.45	16.37	34.31	41.23	26.3741	20.0542	111.702	1329.09	632.75	2453.97	90	0.333333	7	Cube		61.33		0.733535	3.98863	0.334436	3.97931	1.89446	0.7	0.309289	61.33	61.33	Cylinder
606		1	77.1	17.71	0.62	1.21	0.9	334			58.45	13	37.1	58.45	16.37	34.31	63.74	26.3741	20.0542	134.212	1298.18	613.42	2426.24	90	0.333333	7	Cube		41.78		0.733535	3.98863	0.401831	3.88677	1.83659	0.7	0.309289	41.78	41.78	Cylinder
607		1	77.1	17.71	0.62	1.21	0.9	334			58.45	13	37.1	58.45	16.37	34.31	86.24	26.3741	20.0542	156.712	1256.96	593.95	2388.05	90	0.333333	7	Cube		35.33		0.733535	3.98863	0.469197	3.76335	1.77829	0.7	0.309289	35.33	35.33	Cylinder
608		1	77.1	17.71	0.62	1.21	0.9	334			58.45	13	37.1	58.45	16.37	34.31	108.84	26.3741	20.0542	179.312	1215.47	574.34	2349.55	90	0.333333	7	Cube		17.56		0.733535	3.98863	0.536861	3.63913	1.71958	0.7	0.309289	17.56	17.56	Cylinder
609	Olivia, M., & Nikraz, H. (2011). Strength and water penetrability of fly ash geopolymer conrete. Journal of Engineering and Applied Sciences, 6(7), 70-78.	1	50.5	26.57	2.13	13.77	1.54	408			41	14	39.34	103	14.7	29.4	25.8	27.6413	30.282	111.877	1201	647	2425.8	60	1	7	Cylinder	100mm*200mm	30.9		0.419484	1.85298	0.274208	2.94363	1.58578	0.4	0.309289	36.462	36.462	Cylinder
610		1	50.5	26.57	2.13	13.77	1.54	408			41	14	39.34	103	14.7	29.4	20.7	27.6413	30.282	106.777	1201	647	2420.7	60	1	7	Cylinder		38.2		0.419484	1.85298	0.261708	2.94363	1.58578	0.4	0.309289	45.076	45.076	Cylinder
611		1	50.5	26.57	2.13	13.77	1.54	444			44	14	39.34	111	14.7	29.4	25.8	29.7319	32.634	118.434	1170	630	2424.8	60	1	7	Cylinder		45.7		0.414627	1.85068	0.266743	2.63514	1.41892	0.4	0.309289	53.926	53.926	Cylinder
612		1	50.5	26.57	2.13	13.77	1.54	356			36	14	39.34	89	14.7	29.4	25.8	24.0589	26.166	100.575	1248	672	2426.8	60	1	7	Cylinder		23.9		0.418448	1.85068	0.282514	3.50562	1.88764	0.4	0.309289	28.202	28.202	Cylinder
613		1	50.5	26.57	2.13	13.77	1.54	424			36	14	39.34	91	14.7	29.4	25.8	24.3529	26.754	101.693	1201	647	2424.8	60	1	7	Cylinder		35.1		0.355632	1.8174	0.239842	2.83255	1.52594	0.4	0.309289	41.418	41.418	Cylinder
614		1	50.5	26.57	2.13	13.77	1.54	381			49	14	39.34	122	14.7	29.4	25.8	32.8734	35.868	128.059	1201	647	2425.8	60	1	7	Cylinder		29.9		0.53424	1.91671	0.336112	3.15223	1.69816	0.4	0.309289	35.282	35.282	Cylinder
615		1	50.5	26.57	2.13	13.77	1.54	408			41	14	39.34	103	14.7	29.4	25.8	27.6413	30.282	111.877	1292	554	2423.8	60	1	7	Cylinder		32.4		0.419484	1.85298	0.274208	3.16667	1.35784	0.4	0.309289	38.232	38.232	Cylinder
616		1	50.5	26.57	2.13	13.77	1.54	408			41	14	39.34	103	14.7	29.4	25.8	27.6413	30.282	111.877	1294	554	2425.8	60	1	7	Cylinder		30.8		0.419484	1.85298	0.274208	3.17157	1.35784	0.4	0.309289	36.344	36.344	Cylinder
617		1	50.5	26.57	2.13	13.77	1.54	408			41	14	39.34	103	14.7	29.4	25.8	27.6413	30.282	111.877	1201	647	2425.8	60	1	28	Cylinder	100mm*200mm	35.1		0.419484	1.85298	0.274208	2.94363	1.58578	0.4	0.52963	41.418	41.418	Cylinder
618		1	50.5	26.57	2.13	13.77	1.54	408			41	14	39.34	103	14.7	29.4	20.7	27.6413	30.282	106.777	1201	647	2420.7	60	1	28	Cylinder		41.6		0.419484	1.85298	0.261708	2.94363	1.58578	0.4	0.52963	49.088	49.088	Cylinder
619		1	50.5	26.57	2.13	13.77	1.54	408			41	14	39.34	103	14.7	29.4	16.5	27.6413	30.282	102.577	1201	647	2416.5	60	1	28	Cylinder		67.4		0.419484	1.85298	0.251414	2.94363	1.58578	0.4	0.52963	70.096	70.096	Cylinder
620		1	50.5	26.57	2.13	13.77	1.54	444			44	14	39.34	111	14.7	29.4	25.8	29.7319	32.634	118.434	1170	630	2424.8	60	1	28	Cylinder		47.7		0.414627	1.85068	0.266743	2.63514	1.41892	0.4	0.52963	56.286	56.286	Cylinder
621		1	50.5	26.57	2.13	13.77	1.54	356			36	14	39.34	89	14.7	29.4	25.8	24.0589	26.166	100.575	1248	672	2426.8	60	1	28	Cylinder		25.1		0.418448	1.85068	0.282514	3.50562	1.88764	0.4	0.52963	29.618	29.618	Cylinder
622		1	50.5	26.57	2.13	13.77	1.54	424			36	14	39.34	91	14.7	29.4	25.8	24.3529	26.754	101.693	1201	647	2424.8	60	1	28	Cylinder		35.4		0.355632	1.8174	0.239842	2.83255	1.52594	0.4	0.52963	41.772	41.772	Cylinder
623		1	50.5	26.57	2.13	13.77	1.54	381			49	14	39.34	122	14.7	29.4	25.8	32.8734	35.868	128.059	1201	647	2425.8	60	1	28	Cylinder		33.5		0.53424	1.91671	0.336112	3.15223	1.69816	0.4	0.52963	39.53	39.53	Cylinder
624		1	50.5	26.57	2.13	13.77	1.54	408			41	14	39.34	103	14.7	29.4	25.8	27.6413	30.282	111.877	1292	554	2423.8	60	1	28	Cylinder		35.9		0.419484	1.85298	0.274208	3.16667	1.35784	0.4	0.52963	42.362	42.362	Cylinder
625		1	50.5	26.57	2.13	13.77	1.54	408			41	14	39.34	103	14.7	29.4	25.8	27.6413	30.282	111.877	1294	554	2425.8	60	1	28	Cylinder		34.5		0.419484	1.85298	0.274208	3.17157	1.35784	0.4	0.52963	40.71	40.71	Cylinder
626		1	50.5	26.57	2.13	13.77	1.54	408			41	14	39.34	103	14.7	29.4	25.8	27.6413	30.282	111.877	1201	647	2425.8	60	1	91	Cylinder	100mm*200mm	38.9		0.419484	1.85298	0.274208	2.94363	1.58578	0.4	0.716969	45.902	45.902	Cylinder
627		1	50.5	26.57	2.13	13.77	1.54	408			41	14	39.34	103	14.7	29.4	20.7	27.6413	30.282	106.777	1201	647	2420.7	60	1	91	Cylinder		44.1		0.419484	1.85298	0.261708	2.94363	1.58578	0.4	0.716969	52.038	52.038	Cylinder
628		1	50.5	26.57	2.13	13.77	1.54	444			44	14	39.34	111	14.7	29.4	25.8	29.7319	32.634	118.434	1170	630	2424.8	60	1	91	Cylinder		49.8		0.414627	1.85068	0.266743	2.63514	1.41892	0.4	0.716969	58.764	58.764	Cylinder
629		1	50.5	26.57	2.13	13.77	1.54	356			36	14	39.34	89	14.7	29.4	25.8	24.0589	26.166	100.575	1248	672	2426.8	60	1	91	Cylinder		28		0.418448	1.85068	0.282514	3.50562	1.88764	0.4	0.716969	33.04	33.04	Cylinder
630		1	50.5	26.57	2.13	13.77	1.54	424			36	14	39.34	91	14.7	29.4	25.8	24.3529	26.754	101.693	1201	647	2424.8	60	1	91	Cylinder		42.7		0.355632	1.8174	0.239842	2.83255	1.52594	0.4	0.716969	50.386	50.386	Cylinder
631		1	50.5	26.57	2.13	13.77	1.54	381			49	14	39.34	122	14.7	29.4	25.8	32.8734	35.868	128.059	1201	647	2425.8	60	1	91	Cylinder		38.7		0.53424	1.91671	0.336112	3.15223	1.69816	0.4	0.716969	45.666	45.666	Cylinder
632		1	50.5	26.57	2.13	13.77	1.54	408			41	14	39.34	103	14.7	29.4	25.8	27.6413	30.282	111.877	1292	554	2423.8	60	1	91	Cylinder		37.9		0.419484	1.85298	0.274208	3.16667	1.35784	0.4	0.716969	44.722	44.722	Cylinder
633		1	50.5	26.57	2.13	13.77	1.54	408			41	14	39.34	103	14.7	29.4	25.8	27.6413	30.282	111.877	1294	554	2425.8	60	1	91	Cylinder		39		0.419484	1.85298	0.274208	3.17157	1.35784	0.4	0.716969	46.02	46.02	Cylinder
634	Olivia, M., & Nikraz, H. (2008). Water penetrability of low calcium fly ash geopolymer concrete.https://repository.unri.ac.id/bitstream/handle/123456789/3577/Monita%20Olivia_ICCBT_2008.pdf?sequence=3&isAllowed=y	1	50.3	26.3	2.27	13.6	1.44	408			41	14	39.34	103	14.7	29.4	25.8	27.6413	30.282	111.877	1201	647	2425.8	60	1	7	Cylinder	100mm*200mm	30.92		0.42379	1.86554	0.274208	2.94363	1.58578	0.4	0.309289	36.4856	36.4856	Cylinder
635		1	50.3	26.3	2.27	13.6	1.44	408			41	14	39.34	103	14.7	29.4	25.8	27.6413	30.282	111.877	1201	647	2425.8	60	1	7	Cylinder		38.32		0.42379	1.86554	0.274208	2.94363	1.58578	0.4	0.309289	45.2176	45.2176	Cylinder
636		1	50.3	26.3	2.27	13.6	1.44	444			44	14	39.34	111	14.7	29.4	25.8	29.7319	32.634	118.434	1170	630	2424.8	60	1	7	Cylinder		45.96		0.418883	1.86321	0.266743	2.63514	1.41892	0.4	0.309289	54.2328	54.2328	Cylinder
637		1	50.3	26.3	2.27	13.6	1.44	356			36	14	39.34	89	14.7	29.4	25.8	24.0589	26.166	100.575	1248	672	2426.8	60	1	7	Cylinder		24.19		0.422744	1.86321	0.282514	3.50562	1.88764	0.4	0.309289	28.5442	28.5442	Cylinder
638		1	50.3	26.3	2.27	13.6	1.44	408			41	14	39.34	103	14.7	29.4	25.8	27.6413	30.282	111.877	1292	554	2423.8	60	1	7	Cylinder		32.45		0.42379	1.86554	0.274208	3.16667	1.35784	0.4	0.309289	38.291	38.291	Cylinder
639		1	50.3	26.3	2.27	13.6	1.44	408			41	14	39.34	103	14.7	29.4	25.8	27.6413	30.282	111.877	1201	647	2425.8	60	1	28	Cylinder		34.86		0.42379	1.86554	0.274208	2.94363	1.58578	0.4	0.52963	41.1348	41.1348	Cylinder
640		1	50.3	26.3	2.27	13.6	1.44	408			41	14	39.34	103	14.7	29.4	25.8	27.6413	30.282	111.877	1201	647	2425.8	60	1	28	Cylinder		41.36		0.42379	1.86554	0.274208	2.94363	1.58578	0.4	0.52963	48.8048	48.8048	Cylinder
641		1	50.3	26.3	2.27	13.6	1.44	408			41	14	39.34	103	14.7	29.4	16.5	27.6413	30.282	102.577	1201	647	2416.5	60	1	28	Cylinder		67.53		0.42379	1.86554	0.251414	2.94363	1.58578	0.4	0.52963	70.2312	70.2312	Cylinder
642		1	50.3	26.3	2.27	13.6	1.44	408			41	14	39.34	103	14.7	29.4	36.2	27.6413	30.282	122.277	1201	647	2436.2	60	1	28	Cylinder		25.28		0.42379	1.86554	0.299698	2.94363	1.58578	0.4	0.52963	29.8304	29.8304	Cylinder
643		1	50.3	26.3	2.27	13.6	1.44	444			44	14	39.34	111	14.7	29.4	25.8	29.7319	32.634	118.434	1170	630	2424.8	60	1	28	Cylinder		48.06		0.418883	1.86321	0.266743	2.63514	1.41892	0.4	0.52963	56.7108	56.7108	Cylinder
644		1	50.3	26.3	2.27	13.6	1.44	356			36	14	39.34	89	14.7	29.4	25.8	24.0589	26.166	100.575	1248	672	2426.8	60	1	28	Cylinder		25.44		0.422744	1.86321	0.282514	3.50562	1.88764	0.4	0.52963	30.0192	30.0192	Cylinder
645		1	50.3	26.3	2.27	13.6	1.44	408			41	14	39.34	103	14.7	29.4	25.8	27.6413	30.282	111.877	1292	554	2423.8	60	1	28	Cylinder		36.13		0.42379	1.86554	0.274208	3.16667	1.35784	0.4	0.52963	42.6334	42.6334	Cylinder
646	Gunasekara, C., Atzarakis, P., Lokuge, W., Law, D. W., & Setunge, S. (2021). Novel analytical method for mix design and performance prediction of high calcium fly ash geopolymer concrete. Polymers, 13(6), 900.	1	38.7	20.8	26.6	5.3	1.5	460			77.3	10	30.1	115.9	14.7	29.4	93.7	35.0695	34.0746	217.756	985.8	500.8	2233.5	60	1	7	Cylinder	100mm*200mm	19		0.602999	1.8842	0.473382	2.14304	1.0887	0.4	0.309289	22.42	22.42	Cylinder
647		1	38.7	20.8	26.6	5.3	1.5	460			76.7	10	30.1	153.3	14.7	29.4	75.5	40.4273	45.0702	220.003	975.8	495.7	2237	60	1	7	Cylinder		23.1		0.695124	1.98188	0.478266	2.1213	1.07761	0.4	0.309289	27.258	27.258	Cylinder
648		1	38.7	20.8	26.6	5.3	1.5	460			71.5	10	30.1	250.5	14.7	29.4	33.1	53.5027	73.647	227.95	945.5	480.3	2240.9	60	1	7	Cylinder		22.9		0.919947	2.23575	0.495544	2.05543	1.04413	0.4	0.309289	27.022	27.022	Cylinder
649		1	38.7	20.8	26.6	5.3	1.5	460			83.2	8	25.1	307.8	14.7	29.4	2.82	61.4311	90.4932	241.896	919.3	467	2240.12	60	1	7	Cylinder		32.7		1.05627	2.38541	0.52586	1.99848	1.01522	0.4	0.309289	38.586	38.586	Cylinder
650		1	38.7	20.8	26.6	5.3	1.5	460			77.3	10	30.1	115.9	14.7	29.4	93.7	35.0695	34.0746	217.756	985.8	500.8	2233.5	60	1	28	Cylinder		27.2		0.602999	1.8842	0.473382	2.14304	1.0887	0.4	0.52963	32.096	32.096	Cylinder
651		1	38.7	20.8	26.6	5.3	1.5	460			76.7	10	30.1	153.3	14.7	29.4	75.5	40.4273	45.0702	220.003	975.8	495.7	2237	60	1	28	Cylinder		33.1		0.695124	1.98188	0.478266	2.1213	1.07761	0.4	0.52963	39.058	39.058	Cylinder
652		1	38.7	20.8	26.6	5.3	1.5	460			71.5	10	30.1	250.5	14.7	29.4	33.1	53.5027	73.647	227.95	945.5	480.3	2240.9	60	1	28	Cylinder		38.1		0.919947	2.23575	0.495544	2.05543	1.04413	0.4	0.52963	44.958	44.958	Cylinder
653		1	38.7	20.8	26.6	5.3	1.5	460			83.2	8	25.1	307.8	14.7	29.4	2.82	61.4311	90.4932	241.896	919.3	467	2240.12	60	1	28	Cylinder		44.1		1.05627	2.38541	0.52586	1.99848	1.01522	0.4	0.52963	52.038	52.038	Cylinder
654	Demie, S., Nuruddin, M. F., & Shafiq, N. (2013). Effects of micro-structure characteristics of interfacial transition zone on the compressive strength of self-compacting geopolymer concrete. Construction and Building Materials, 41, 91-98.	1	51.3	30.1	8.73	4.57		400			57	12	34.83	143	14.73	29.75	48	36.4501	42.5425	169.007	950	850	2448	70	1	1	Cube	100mm	40.85		0.498058	1.74901	0.422519	2.375	2.125	0.5	0	40.85	40.85	Cylinder
655		1	51.3	30.1	8.73	4.57		400			57	12	34.83	143	14.73	29.75	48	36.4501	42.5425	169.007	950	850	2448	70	2	3	Cube		41.77		0.498058	1.74901	0.422519	2.375	2.125	0.5	0.174617	41.77	41.77	Cylinder
656		1	51.3	30.1	8.73	4.57		400			57	12	34.83	143	14.73	29.75	48	36.4501	42.5425	169.007	950	850	2448	70	2	7	Cube		42.84		0.498058	1.74901	0.422519	2.375	2.125	0.5	0.309289	42.84	42.84	Cylinder
657		1	51.3	30.1	8.73	4.57		400			57	12	34.83	143	14.73	29.75	48	36.4501	42.5425	169.007	950	850	2448	70	2	28	Cube		44.69		0.498058	1.74901	0.422519	2.375	2.125	0.5	0.52963	44.69	44.69	Cylinder
658	Çevik, A., Alzeebaree, R., Humur, G., Niş, A., & Gülşan, M. E. (2018). Effect of nano-silica on the chemical durability and mechanical performance of fly ash based geopolymer concrete. Ceramics International, 44(11), 12253-12264.	1	59.197	24.363	2.235	7.074	1.404	500			64.3	14	39.34	160.7	14.7	29.4	0	43.227	47.2458	134.527	1150	575	2450	70	2	28	Cube	100mm	51.63		0.583798	2.39499	0.269054	2.3	1.15	0.5	0.52963	51.63	51.63	Cylinder
659		2	62.352	21.137	1.568	7.347	2.35	500			64.3	14	39.34	160.7	14.7	29.4	0	43.227	47.2458	134.527	1150	575	2450	70	2	28	Cube		44.82		0.6729	2.8874	0.269054	2.3	1.15	0.5	0.52963	44.82	44.82	Cylinder
660	Okoye, F. N., Durgaprasad, J., & Singh, N. B. (2015). Mechanical properties of alkali activated flyash/Kaolin based geopolymer concrete. Construction and Building Materials, 98, 685-691.	1	50.7	28.8	2.38	8.8	1.39	388			45	14	39.34	113	13.3333	26.6667	0	28.7865	30.1333	99.0802	1293	554	2393	100	3	3	Cube	100mm	29		0.423812	1.72557	0.255361	3.33247	1.42784	0.8	0.174617	29	29	Cylinder
661		1	50.7	28.8	2.38	8.8	1.39	388			45	14	39.34	113	13.3333	26.6667	0	28.7865	30.1333	99.0802	1293	554	2393	100	3	7	Cube		30		0.423812	1.72557	0.255361	3.33247	1.42784	0.8	0.309289	30	30	Cylinder
662		1	50.7	28.8	2.38	8.8	1.39	388			45	14	39.34	113	13.3333	26.6667	0	28.7865	30.1333	99.0802	1293	554	2393	100	3	14	Cube		30		0.423812	1.72557	0.255361	3.33247	1.42784	0.8	0.419459	30	30	Cylinder
663		1	50.7	28.8	2.38	8.8	1.39	388			45	14	39.34	113	13.3333	26.6667	0	28.7865	30.1333	99.0802	1293	554	2393	100	3	21	Cube		32		0.423812	1.72557	0.255361	3.33247	1.42784	0.8	0.483905	32	32	Cylinder
664		1	50.7	28.8	2.38	8.8	1.39	388			45	14	39.34	113	13.3333	26.6667	0	28.7865	30.1333	99.0802	1293	554	2393	100	3	28	Cube		37		0.423812	1.72557	0.255361	3.33247	1.42784	0.8	0.52963	37	37	Cylinder
665	Jena, S., Panigrahi, R., & Sahu, P. (2019). Mechanical and durability properties of Fly ash Geopolymer concrete with silica fume. Journal of The Institution of Engineers (India): Series A, 100(4), 697-705.	1	53.4	21.6	3.32	6.9	0.82	410	23.1282	41.3004	64.4286			161.071	14.26	29.43	0	40.8931	47.4033	137.204	1100	590	2325.5	70	1	7	Cube	150mm	26		0.759664	2.55637	0.334643	2.68293	1.43902	0.5	0.309289	26	26	Cylinder
666		1	53.4	21.6	3.32	6.9	0.82	410	23.1282	41.3004	64.4286			161.071	14.26	29.43	0	40.8931	47.4033	137.204	1100	590	2325.5	70	1	14	Cube		31		0.759664	2.55637	0.334643	2.68293	1.43902	0.5	0.419459	31	31	Cylinder
667		1	53.4	21.6	3.32	6.9	0.82	410	23.1282	41.3004	64.4286			161.071	14.26	29.43	0	40.8931	47.4033	137.204	1100	590	2325.5	70	1	28	Cube		38		0.759664	2.55637	0.334643	2.68293	1.43902	0.5	0.52963	38	38	Cylinder
668	Wang, Y., Hu, S., & He, Z. (2019). Mechanical and fracture properties of fly ash geopolymer concrete addictive with calcium aluminate cement. Materials, 12(18), 2982.	1	49.37	32.14	4.77	5.2	1.8	563.54	44.51	132.43	176.94			124.55	8.11	25.89	0	44.5963	32.246	224.648	732.6	599.4	2197.03	75	0.666667	28	Cube	100mm	33.45		0.405076	1.45701	0.398637	1.3	1.06363	0.55	0.52963	33.45	33.45	Cylinder
669	Bellum, R. R., Venkatesh, C., & Madduru, S. R. C. (2021). Influence of red mud on performance enhancement of fly ash-based geopolymer concrete. Innovative Infrastructure Solutions, 6(4), 1-9.	1	58.23	25.08	2.87	4.56	1.21	337.5			45	8	25.1	90	7.5	27.6	0	15.5036	24.84	94.6564	1012.5	506.25	1991.25	20	0	7	Cube	150mm	9.02		0.301329	2.22295	0.280463	3	1.5	0	0.309289	9.02	9.02	Cylinder
670		1	58.23	25.08	2.87	4.56	1.21	337.5			45	8	25.1	90	7.5	27.6	0	15.5036	24.84	94.6564	1012.5	506.25	1991.25	20	0	14	Cube		15.1		0.301329	2.22295	0.280463	3	1.5	0	0.419459	15.1	15.1	Cylinder
671		1	58.23	25.08	2.87	4.56	1.21	337.5			45	8	25.1	90	7.5	27.6	0	15.5036	24.84	94.6564	1012.5	506.25	1991.25	20	0	21	Cube		22		0.301329	2.22295	0.280463	3	1.5	0	0.483905	22	22	Cylinder
672		1	58.23	25.08	2.87	4.56	1.21	337.5			45	8	25.1	90	7.5	27.6	0	15.5036	24.84	94.6564	1012.5	506.25	1991.25	20	0	28	Cube		26		0.301329	2.22295	0.280463	3	1.5	0	0.52963	26	26	Cylinder
673		1	58.23	25.08	2.87	4.56	1.21	337.5			38.57	8	25.1	96.43	7.5	27.6	0	14.7351	26.6147	93.6502	1012.5	506.25	1991.25	20	0	7	Cube		10.9		0.286391	2.24077	0.277482	3	1.5	0	0.309289	10.9	10.9	Cylinder
674		1	58.23	25.08	2.87	4.56	1.21	337.5			38.57	8	25.1	96.43	7.5	27.6	0	14.7351	26.6147	93.6502	1012.5	506.25	1991.25	20	0	14	Cube		17.8		0.286391	2.24077	0.277482	3	1.5	0	0.419459	17.8	17.8	Cylinder
675		1	58.23	25.08	2.87	4.56	1.21	337.5			38.57	8	25.1	96.43	7.5	27.6	0	14.7351	26.6147	93.6502	1012.5	506.25	1991.25	20	0	21	Cube		24.8		0.286391	2.24077	0.277482	3	1.5	0	0.483905	24.8	24.8	Cylinder
676		1	58.23	25.08	2.87	4.56	1.21	337.5			38.57	8	25.1	96.43	7.5	27.6	0	14.7351	26.6147	93.6502	1012.5	506.25	1991.25	20	0	28	Cube		27.8		0.286391	2.24077	0.277482	3	1.5	0	0.52963	27.8	27.8	Cylinder
677	Embong, R., Kusbiantoro, A., Shafiq, N., & Nuruddin, M. F. (2016). Strength and microstructural properties of fly ash based geopolymer concrete containing high-calcium and water-absorptive aggregate. Journal of cleaner production, 112, 816-822.	1	17.57	36.37	10.58	12.43	3.05	350			41	10	30.1	103	14.73	29.75	0	24.7362	30.6425	88.6213	1250	650	2394	20	0	3	Cube		7		0.31969	0.615239	0.253204	3.57143	1.85714	0	0.174617	7	7	Cylinder
678		1	17.57	36.37	10.58	12.43	3.05	350			41	10	30.1	103	14.73	29.75	0	24.7362	30.6425	88.6213	1250	650	2394	20	0	7	Cube		15		0.31969	0.615239	0.253204	3.57143	1.85714	0	0.309289	15	15	Cylinder
679		1	17.57	36.37	10.58	12.43	3.05	350			41	10	30.1	103	14.73	29.75	0	24.7362	30.6425	88.6213	1250	650	2394	20	0	28	Cube		19		0.31969	0.615239	0.253204	3.57143	1.85714	0	0.52963	19	19	Cylinder
680	Pan, Z., Sanjayan, J. G., & Rangan, B. V. (2011). Fracture properties of geopolymer paste and concrete. Magazine of concrete research, 63(10), 763-771.	1	48.3	30.5	2.8	12.1	1.2	381			49	8	25.1	140	14.7	29.4	0	30.1117	41.16	117.728	1294	554	2418	60	3	28	Cylinder		72.1		0.426304	1.64714	0.308998	3.39633	1.45407	0.4	0.52963	74.984	74.984	Cylinder
681	Kusbiantoro, A., Nuruddin, M. F., Shafiq, N., & Qazi, S. A. (2012). The effect of microwave incinerated rice husk ash on the compressive and bond strength of fly ash based geopolymer concrete. Construction and Building Materials, 36, 695-703.	1	51.7	29.1	8.84	4.76		350			41	10	30.1	103	14.73	29.75	35	24.7362	30.6425	123.621	1200	645	2374	65	1	3	Cylinder	100mm*200mm	42.9		0.399558	1.76587	0.353204	3.42857	1.84286	0.45	0.174617	50.622	50.622	Cylinder
682		1	51.7	29.1	8.84	4.76		350			41	10	30.1	103	14.73	29.75	35	24.7362	30.6425	123.621	1200	645	2374	65	1	7	Cylinder		44		0.399558	1.76587	0.353204	3.42857	1.84286	0.45	0.309289	51.92	51.92	Cylinder
683		1	51.7	29.1	8.84	4.76		350			41	10	30.1	103	14.73	29.75	35	24.7362	30.6425	123.621	1200	645	2374	65	1	28	Cylinder		49.9		0.399558	1.76587	0.353204	3.42857	1.84286	0.45	0.52963	58.882	58.882	Cylinder
684		1	51.7	29.1	8.84	4.76		350			41	10	30.1	103	14.73	29.75	35	24.7362	30.6425	123.621	1200	645	2374	65	1	56	Cylinder		55.2		0.399558	1.76587	0.353204	3.42857	1.84286	0.45	0.639801	57.408	57.408	Cylinder
685	Joseph, B., & Mathew, G. (2012). Influence of aggregate content on the behavior of fly ash based geopolymer concrete. Scientia Iranica, 19(5), 1188-1194.	1	59.7	28.36	2.1	4.57	0.83	420.57			66.0886	10	30.1	165.221	16.27	34.64	3.7585	42.2983	57.2327	135.537	1273.07	318.27	2246.98	100	1	7	Cube	150mm	38.1		0.583428	2.19718	0.322271	3.02701	0.756759	0.8	0.309289	38.1	38.1	Cylinder
686		1	59.7	28.36	2.1	4.57	0.83	420.57			66.0886	10	30.1	165.221	16.27	34.64	3.7585	42.2983	57.2327	135.537	1195.69	394.58	2245.91	100	1	7	Cube		39		0.583428	2.19718	0.322271	2.84302	0.938203	0.8	0.309289	39	39	Cylinder
687		1	59.7	28.36	2.1	4.57	0.83	420.57			66.0886	10	30.1	165.221	16.27	34.64	3.7585	42.2983	57.2327	135.537	1112.14	476.66	2244.44	100	1	7	Cube		40.1		0.583428	2.19718	0.322271	2.64436	1.13337	0.8	0.309289	40.1	40.1	Cylinder
688		1	59.7	28.36	2.1	4.57	0.83	420.57			66.0886	10	30.1	165.221	16.27	34.64	3.7585	42.2983	57.2327	135.537	1031.99	555.73	2243.36	100	1	7	Cube		42		0.583428	2.19718	0.322271	2.45379	1.32137	0.8	0.309289	42	42	Cylinder
689		1	59.7	28.36	2.1	4.57	0.83	420.57			66.0886	10	30.1	165.221	16.27	34.64	3.7585	42.2983	57.2327	135.537	948.62	632.73	2236.99	100	1	7	Cube		38.9		0.583428	2.19718	0.322271	2.25556	1.50446	0.8	0.309289	38.9	38.9	Cylinder
690		1	59.7	28.36	2.1	4.57	0.83	365.16			60.24	10	30.1	150.6	16.27	34.64	0	38.5551	52.1678	120.117	1379.16	344.79	2299.95	100	1	7	Cube		40		0.612493	2.2175	0.328944	3.77686	0.944216	0.8	0.309289	40	40	Cylinder
691		1	59.7	28.36	2.1	4.57	0.83	365.16			60.24	10	30.1	150.6	16.27	34.64	0	38.5551	52.1678	120.117	1295.34	427.46	2298.8	100	1	7	Cube		41		0.612493	2.2175	0.328944	3.54732	1.17061	0.8	0.309289	41	41	Cylinder
692		1	59.7	28.36	2.1	4.57	0.83	365.16			60.24	10	30.1	150.6	16.27	34.64	0	38.5551	52.1678	120.117	1204.82	516.38	2297.2	100	1	7	Cube		42		0.612493	2.2175	0.328944	3.29943	1.41412	0.8	0.309289	42	42	Cylinder
693		1	59.7	28.36	2.1	4.57	0.83	365.16			60.24	10	30.1	150.6	16.27	34.64	0	38.5551	52.1678	120.117	1117.99	602.04	2296.03	100	1	7	Cube		44		0.612493	2.2175	0.328944	3.06164	1.6487	0.8	0.309289	44	44	Cylinder
694		1	59.7	28.36	2.1	4.57	0.83	365.16			60.24	10	30.1	150.6	16.27	34.64	0	38.5551	52.1678	120.117	1027.67	685.46	2289.13	100	1	7	Cube		42		0.612493	2.2175	0.328944	2.8143	1.87715	0.8	0.309289	42	42	Cylinder
695		1	59.7	28.36	2.1	4.57	0.83	309.85			48.6886	10	30.1	121.721	16.27	34.64	2.77119	31.1619	42.1643	99.855	1485.25	371.31	2339.59	100	1	7	Cube		42.9		0.583411	2.19717	0.322269	4.79345	1.19835	0.8	0.309289	42.9	42.9	Cylinder
696		1	59.7	28.36	2.1	4.57	0.83	309.85			48.6886	10	30.1	121.721	16.27	34.64	2.77119	31.1619	42.1643	99.855	1394.98	460.34	2338.35	100	1	7	Cube		45		0.583411	2.19717	0.322269	4.50211	1.48569	0.8	0.309289	45	45	Cylinder
697		1	59.7	28.36	2.1	4.57	0.83	309.85			48.6886	10	30.1	121.721	16.27	34.64	2.77119	31.1619	42.1643	99.855	1297.5	556.11	2336.64	100	1	7	Cube		46.9		0.583411	2.19717	0.322269	4.18751	1.79477	0.8	0.309289	46.9	46.9	Cylinder
698		1	59.7	28.36	2.1	4.57	0.83	309.85			48.6886	10	30.1	121.721	16.27	34.64	2.77119	31.1619	42.1643	99.855	1203.99	648.35	2335.37	100	1	7	Cube		52		0.583411	2.19717	0.322269	3.88572	2.09246	0.8	0.309289	52	52	Cylinder
699		1	59.7	28.36	2.1	4.57	0.83	309.85			48.6886	10	30.1	121.721	16.27	34.64	2.77119	31.1619	42.1643	99.855	1106.72	738.18	2327.93	100	1	7	Cube		45.9		0.583411	2.19717	0.322269	3.57179	2.38238	0.8	0.309289	45.9	45.9	Cylinder
700		1	59.7	28.36	2.1	4.57	0.83	254.54			39.9971	10	30.1	99.9929	16.27	34.64	2.27688	25.5992	34.6375	82.0302	1591.34	397.83	2385.98	100	1	7	Cube		32.9		0.583408	2.19717	0.322268	6.25183	1.56294	0.8	0.309289	32.9	32.9	Cylinder
701		1	59.7	28.36	2.1	4.57	0.83	254.54			39.9971	10	30.1	99.9929	16.27	34.64	2.27688	25.5992	34.6375	82.0302	1494.62	493.22	2384.65	100	1	7	Cube		34.9		0.583408	2.19717	0.322268	5.87185	1.93769	0.8	0.309289	34.9	34.9	Cylinder
702		1	59.7	28.36	2.1	4.57	0.83	254.54			39.9971	10	30.1	99.9929	16.27	34.64	2.27688	25.5992	34.6375	82.0302	1390.18	595.83	2382.82	100	1	7	Cube		41		0.583408	2.19717	0.322268	5.46154	2.34081	0.8	0.309289	41	41	Cylinder
703		1	59.7	28.36	2.1	4.57	0.83	254.54			39.9971	10	30.1	99.9929	16.27	34.64	2.27688	25.5992	34.6375	82.0302	1289.99	694.66	2381.46	100	1	7	Cube		45		0.583408	2.19717	0.322268	5.06793	2.72908	0.8	0.309289	45	45	Cylinder
704		1	59.7	28.36	2.1	4.57	0.83	254.54			39.9971	10	30.1	99.9929	16.27	34.64	2.27688	25.5992	34.6375	82.0302	1185.77	790.91	2373.49	100	1	7	Cube		40.2		0.583408	2.19717	0.322268	4.65848	3.10721	0.8	0.309289	40.2	40.2	Cylinder
705		1	59.7	28.36	2.1	4.57	0.83	420.57			66.0886	10	30.1	165.221	16.27	34.64	3.7585	42.2983	57.2327	135.537	1031.99	555.73	2243.36	100	1	3	Cube		42		0.583428	2.19718	0.322271	2.45379	1.32137	0.8	0.174617	42	42	Cylinder
706		1	59.7	28.36	2.1	4.57	0.83	365.16			60.24	10	30.1	150.6	16.27	34.64	0	38.5551	52.1678	120.117	1117.99	602.04	2296.03	100	1	3	Cube		45		0.612493	2.2175	0.328944	3.06164	1.6487	0.8	0.174617	45	45	Cylinder
707		1	59.7	28.36	2.1	4.57	0.83	309.85			48.6886	10	30.1	121.721	16.27	34.64	2.77119	31.1619	42.1643	99.855	1203.99	648.35	2335.37	100	1	3	Cube		52		0.583411	2.19717	0.322269	3.88572	2.09246	0.8	0.174617	52	52	Cylinder
708		1	59.7	28.36	2.1	4.57	0.83	254.54			39.9971	10	30.1	99.9929	16.27	34.64	2.27688	25.5992	34.6375	82.0302	1289.99	694.66	2381.46	100	1	3	Cube		45		0.583408	2.19717	0.322268	5.06793	2.72908	0.8	0.174617	45	45	Cylinder
709		1	59.7	28.36	2.1	4.57	0.83	420.57			66.0886	10	30.1	165.221	16.27	34.64	0	42.2983	57.2327	131.779	1031.99	555.73	2239.6	100	1	28	Cube		45		0.583428	2.19718	0.313334	2.45379	1.32137	0.8	0.52963	45	45	Cylinder
710		1	59.7	28.36	2.1	4.57	0.83	365.16			60.24	10	30.1	150.6	16.27	34.64	0	38.5551	52.1678	120.117	1117.99	602.04	2296.03	100	1	28	Cube		47		0.612493	2.2175	0.328944	3.06164	1.6487	0.8	0.52963	47	47	Cylinder
711		1	59.7	28.36	2.1	4.57	0.83	309.85			48.6886	10	30.1	121.721	16.27	34.64	0	31.1619	42.1643	97.0838	1203.99	648.35	2332.6	100	1	28	Cube		56		0.583411	2.19717	0.313325	3.88572	2.09246	0.8	0.52963	56	56	Cylinder
712		1	59.7	28.36	2.1	4.57	0.83	254.54			39.9971	10	30.1	99.9929	16.27	34.64	0	25.5992	34.6375	79.7533	1289.99	694.66	2407.57	100	1	28	Cube		49		0.583408	2.19717	0.313323	5.06793	2.72908	0.8	0.52963	49	49	Cylinder
713		1	59.7	28.36	2.1	4.57	0.83	329.56			46.14	10	30.1	69.21	16.27	34.64	28.386	22.0238	23.9743	97.7379	1203.99	648.35	2327.44	100	1	7	Cube		31		0.387668	2.00735	0.296571	3.65333	1.96732	0.8	0.309289	31	31	Cylinder
714		1	59.7	28.36	2.1	4.57	0.83	327.33			38.1867	10	30.1	76.3733	16.27	34.64	30.1946	21.3339	26.4557	96.9649	1203.99	648.35	2325.7	100	1	7	Cube		34		0.378083	2.03156	0.29623	3.67821	1.98072	0.8	0.309289	34	34	Cylinder
715		1	59.7	28.36	2.1	4.57	0.83	325.75			32.5743	10	30.1	81.4357	16.27	34.64	31.4665	20.8484	28.2093	96.4188	1203.99	648.35	2324.52	100	1	7	Cube		39		0.37127	2.04887	0.29599	3.69606	1.99033	0.8	0.309289	39	39	Cylinder
716		1	59.7	28.36	2.1	4.57	0.83	324.7			28.4125	10	30.1	85.2375	16.27	34.64	32.4227	20.4961	29.5263	96.0504	1203.99	648.35	2323.85	100	1	7	Cube		36		0.366177	2.06186	0.295813	3.70801	1.99677	0.8	0.309289	36	36	Cylinder
717		1	59.7	28.36	2.1	4.57	0.83	323.78			25.1822	10	30.1	88.1378	16.27	34.64	33.157	20.2144	30.5309	95.7317	1203.99	648.35	2302.11	100	1	7	Cube		34		0.362171	2.07194	0.295669	3.71854	2.00244	0.8	0.309289	34	34	Cylinder
718		1	59.7	28.36	2.1	4.57	0.83	322.28			58.012	10	30.1	87.018	16.27	34.64	12.6706	27.6906	30.143	99.867	1203.99	648.35	2334.72	100	1	7	Cube		34		0.498426	2.06964	0.309876	3.73585	2.01176	0.8	0.309289	34	34	Cylinder
719		1	59.7	28.36	2.1	4.57	0.83	319.49			47.9233	10	30.1	95.8467	16.27	34.64	15.0682	26.7736	33.2013	98.8633	1203.99	648.35	2332.36	100	1	7	Cube		40		0.486129	2.10078	0.309441	3.76847	2.02933	0.8	0.309289	40	40	Cylinder
720		1	59.7	28.36	2.1	4.57	0.83	317.67			40.8429	10	30.1	102.107	16.27	34.64	16.762	26.1404	35.3699	98.2016	1203.99	648.35	2330.97	100	1	7	Cube		47		0.477352	2.12303	0.309131	3.79007	2.04095	0.8	0.309289	47	47	Cylinder
721		1	59.7	28.36	2.1	4.57	0.83	316.22			35.575	10	30.1	106.725	16.27	34.64	18.0127	25.6629	36.9695	97.6803	1203.99	648.35	2329.84	100	1	7	Cube		43		0.470781	2.13972	0.3089	3.80744	2.05031	0.8	0.309289	43	43	Cylinder
722		1	59.7	28.36	2.1	4.57	0.83	315.13			31.5133	10	30.1	110.297	16.27	34.64	18.98	25.2965	38.2068	97.2867	1203.99	648.35	2309.28	100	1	7	Cube		38		0.465665	2.1527	0.308719	3.82061	2.0574	0.8	0.309289	38	38	Cylinder
723		1	59.7	28.36	2.1	4.57	0.83	314.11			69.104	10	30.1	103.656	16.27	34.64	0	32.9851	35.9064	103.868	1203.99	648.35	2339.86	100	1	7	Cube		47		0.609169	2.13193	0.330676	3.83302	2.06409	0.8	0.309289	47	47	Cylinder
724		1	59.7	28.36	2.1	4.57	0.83	312.1			57.2167	10	30.1	114.433	16.27	34.64	0.653763	31.9655	39.6397	100.699	1203.99	648.35	2338.86	100	1	7	Cube		54		0.594142	2.16999	0.322648	3.85771	2.07738	0.8	0.309289	54	54	Cylinder
725		1	59.7	28.36	2.1	4.57	0.83	309.85			48.6886	10	30.1	121.721	16.27	34.64	2.77119	31.1619	42.1643	99.855	1203.99	648.35	2336.94	100	1	7	Cube		58		0.583411	2.19717	0.322269	3.88572	2.09246	0.8	0.309289	58	58	Cylinder
726		1	59.7	28.36	2.1	4.57	0.83	308.17			42.3725	10	30.1	127.118	16.27	34.64	4.33659	30.5665	44.0335	99.2266	1203.99	648.35	2335.54	100	1	7	Cube		52		0.575383	2.21757	0.321987	3.9069	2.10387	0.8	0.309289	52	52	Cylinder
727		1	59.7	28.36	2.1	4.57	0.83	306.83			37.5022	10	30.1	131.258	16.27	34.64	5.54	30.104	45.4677	98.7283	1203.99	648.35	2327.93	100	1	7	Cube		43		0.569152	2.23345	0.321769	3.92396	2.11306	0.8	0.309289	43	43	Cylinder
728		1	59.7	28.36	2.1	4.57	0.83	292.67			76.092	10	30.1	114.138	16.27	34.64	0	36.3206	39.5374	114.372	1203.99	648.35	2335.24	100	1	7	Cube		41		0.719908	2.19421	0.390788	4.11381	2.21529	0.8	0.309289	41	41	Cylinder
729		1	59.7	28.36	2.1	4.57	0.83	292.67			63.41	10	30.1	126.82	16.27	34.64	0	35.4256	43.9304	110.874	1203.99	648.35	2335.24	100	1	7	Cube		43		0.702168	2.2392	0.378836	4.11381	2.21529	0.8	0.309289	43	43	Cylinder
730		1	59.7	28.36	2.1	4.57	0.83	292.67			54.3514	10	30.1	135.879	16.27	34.64	0	34.7863	47.0683	108.375	1203.99	648.35	2335.24	100	1	7	Cube		44		0.689496	2.27133	0.370299	4.11381	2.21529	0.8	0.309289	44	44	Cylinder
731		1	59.7	28.36	2.1	4.57	0.83	292.67			47.5575	10	30.1	142.673	16.27	34.64	0	34.3068	49.4218	106.501	1203.99	648.35	2335.24	100	1	7	Cube		42		0.679993	2.29543	0.363896	4.11381	2.21529	0.8	0.309289	42	42	Cylinder
732		1	59.7	28.36	2.1	4.57	0.83	292.67			42.2733	10	30.1	147.957	16.27	34.64	0	33.9339	51.2522	105.044	1203.99	648.35	2363.2	100	1	7	Cube		41		0.672601	2.31418	0.358916	4.11381	2.21529	0.8	0.309289	41	41	Cylinder
733		1	59.7	28.36	2.1	4.57	0.83	329.56			32.99	10	30.1	82.5	16.27	34.64	27.9576	21.1185	28.578	93.7511	1203.99	648.35	2325.35	100	1	7	Cube		40		0.371733	2.04922	0.284474	3.65333	1.96732	0.8	0.309289	40	40	Cylinder
734		1	59.7	28.36	2.1	4.57	0.83	321.41			32.14	10	30.1	80.35	16.27	34.64	34.7673	20.5704	27.8332	98.8537	1203.99	648.35	2321.01	100	1	7	Cube		38		0.371266	2.04886	0.307563	3.74596	2.01721	0.8	0.309289	38	38	Cylinder
735		1	59.7	28.36	2.1	4.57	0.83	313.53			31.28	10	30.1	78.22	16.27	34.64	41.2718	20.0232	27.0954	103.653	1203.99	648.35	2316.64	100	1	7	Cube		35		0.370474	2.04833	0.330601	3.84011	2.0679	0.8	0.309289	35	35	Cylinder
736		1	59.7	28.36	2.1	4.57	0.83	304.32			30.4	10	30.1	76.07	16.27	34.64	47.0274	19.4681	26.3506	107.679	1203.99	648.35	2310.16	100	1	7	Cube		31		0.371105	2.04884	0.353834	3.95633	2.13049	0.8	0.309289	31	31	Cylinder
737		1	59.7	28.36	2.1	4.57	0.83	297.75			29.77	10	30.1	74.44	16.27	34.64	52.8835	19.056	25.786	112.251	1203.99	648.35	2307.18	100	1	7	Cube		30		0.371263	2.04888	0.376999	4.04363	2.1775	0.8	0.309289	30	30	Cylinder
738		1	59.7	28.36	2.1	4.57	0.83	322.03			41.4	10	30.1	103.51	16.27	34.64	13.1222	26.4987	35.8559	95.6777	1203.99	648.35	2332.4	100	1	7	Cube		49		0.477342	2.12303	0.297108	3.73875	2.01332	0.8	0.309289	49	49	Cylinder
739		1	59.7	28.36	2.1	4.57	0.83	313.56			40.31	10	30.1	100.79	16.27	34.64	20.3161	25.8018	34.9137	100.701	1203.99	648.35	2327.32	100	1	7	Cube		45		0.477345	2.12304	0.321153	3.83974	2.06771	0.8	0.309289	45	45	Cylinder
740		1	59.7	28.36	2.1	4.57	0.83	305.08			39.22	10	30.1	98.07	16.27	34.64	27.1	25.105	33.9714	105.314	1203.99	648.35	2321.81	100	1	7	Cube		42		0.477364	2.12306	0.3452	3.94647	2.12518	0.8	0.309289	42	42	Cylinder
741		1	59.7	28.36	2.1	4.57	0.83	296.6			38.13	10	30.1	95.34	16.27	34.64	33.4796	24.4066	33.0258	109.517	1203.99	648.35	2315.89	100	1	7	Cube		39		0.477351	2.12305	0.369242	4.05931	2.18594	0.8	0.309289	39	39	Cylinder
742		1	59.7	28.36	2.1	4.57	0.83	289.95			37.28	10	30.1	93.2	16.27	34.64	39.6984	23.8601	32.2845	114.034	1203.99	648.35	2312.47	100	1	7	Cube		35		0.477367	2.12304	0.393288	4.15241	2.23608	0.8	0.309289	35	35	Cylinder
743		1	59.7	28.36	2.1	4.57	0.83	314.11			49.36	10	30.1	123.4	16.27	34.64	0	31.5916	42.7458	98.4226	1203.99	648.35	2339.21	100	1	7	Cube		60		0.583435	2.19719	0.313338	3.83302	2.06409	0.8	0.309289	60	60	Cylinder
744		1	59.7	28.36	2.1	4.57	0.83	305.59			48.02	10	30.1	120.05	16.27	34.64	6.54295	30.734	41.5853	102.294	1203.99	648.35	2332.54	100	1	7	Cube		56		0.583421	2.19718	0.334741	3.93989	2.12163	0.8	0.309289	56	56	Cylinder
745		1	59.7	28.36	2.1	4.57	0.83	297.62			46.77	10	30.1	116.92	16.27	34.64	13.794	29.9332	40.5011	107.05	1203.99	648.35	2327.44	100	1	7	Cube		52		0.583435	2.19718	0.359686	4.04539	2.17845	0.8	0.309289	52	52	Cylinder
746		1	59.7	28.36	2.1	4.57	0.83	289.77			45.52	10	30.1	113.84	16.27	34.64	20.6665	29.1404	39.4342	111.452	1203.99	648.35	2322.14	100	1	7	Cube		49		0.583371	2.1972	0.384622	4.15498	2.23746	0.8	0.309289	49	49	Cylinder
747		1	59.7	28.36	2.1	4.57	0.83	282.48			44.39	10	30.1	110.97	16.27	34.64	27.1852	28.4099	38.44	115.695	1203.99	648.35	2317.37	100	1	7	Cube		46		0.583424	2.19717	0.40957	4.26221	2.29521	0.8	0.309289	46	46	Cylinder
748		1	59.7	28.36	2.1	4.57	0.83	292.67			41.45	10	30.1	135.89	16.27	34.64	0	31.7786	47.0723	98.4892	1203.99	648.35	2322.35	100	1	7	Cube		47		0.62988	2.27137	0.336519	4.11381	2.21529	0.8	0.309289	47	47	Cylinder
749		1	59.7	28.36	2.1	4.57	0.83	292.67			49.03	10	30.1	135.89	16.27	34.64	0	33.5468	47.0723	104.301	1203.99	648.35	2329.93	100	1	7	Cube		44		0.664928	2.27137	0.356377	4.11381	2.21529	0.8	0.309289	44	44	Cylinder
750		1	59.7	28.36	2.1	4.57	0.83	290.37			53.93	10	30.1	134.81	16.27	34.64	1.12139	34.5141	46.6982	108.649	1203.99	648.35	2332.57	100	1	7	Cube		40		0.68952	2.27133	0.374175	4.1464	2.23284	0.8	0.309289	40	40	Cylinder
751		1	59.7	28.36	2.1	4.57	0.83	282.48			52.46	10	30.1	131.14	16.27	34.64	8.39579	33.5741	45.4269	112.995	1203.99	648.35	2326.82	100	1	7	Cube		37		0.689475	2.27131	0.40001	4.26221	2.29521	0.8	0.309289	37	37	Cylinder
752		1	59.7	28.36	2.1	4.57	0.83	275.42			51.15	10	30.1	127.87	16.27	34.64	15.3	32.7365	44.2942	117.289	1203.99	648.35	2322.08	100	1	7	Cube		32		0.689507	2.27133	0.425856	4.37147	2.35404	0.8	0.309289	32	32	Cylinder
753		1	59.7	28.36	2.1	4.57	0.83	325.75			32.5743	10	30.1	81.4357	16.27	34.64	31.4665	20.8484	28.2093	96.4188	1203.99	648.35	2323.57	30	0	7	Cube		14		0.37127	2.04887	0.29599	3.69606	1.99033	0.1	0.309289	14	14	Cylinder
754		1	59.7	28.36	2.1	4.57	0.83	317.67			40.8429	10	30.1	102.107	16.27	34.64	16.762	26.1404	35.3699	98.2016	1203.99	648.35	2329.72	30	0	7	Cube		14		0.477352	2.12303	0.309131	3.79007	2.04095	0.1	0.309289	14	14	Cylinder
755		1	59.7	28.36	2.1	4.57	0.83	309.85			48.6886	10	30.1	121.721	16.27	34.64	2.77119	31.1619	42.1643	99.855	1203.99	648.35	2335.37	30	0	7	Cube		16		0.583411	2.19717	0.322269	3.88572	2.09246	0.1	0.309289	16	16	Cylinder
756		1	59.7	28.36	2.1	4.57	0.83	292.67			54.3514	10	30.1	135.879	16.27	34.64	0	34.7863	47.0683	108.375	1203.99	648.35	2335.24	30	0	7	Cube		16		0.689496	2.27133	0.370299	4.11381	2.21529	0.1	0.309289	16	16	Cylinder
757		1	59.7	28.36	2.1	4.57	0.83	325.75			32.5743	10	30.1	81.4357	16.27	34.64	31.4665	20.8484	28.2093	96.4188	1203.99	648.35	2323.57	60	1	7	Cube		28		0.37127	2.04887	0.29599	3.69606	1.99033	0.4	0.309289	28	28	Cylinder
758		1	59.7	28.36	2.1	4.57	0.83	317.67			40.8429	10	30.1	102.107	16.27	34.64	16.762	26.1404	35.3699	98.2016	1203.99	648.35	2329.72	60	1	7	Cube		32		0.477352	2.12303	0.309131	3.79007	2.04095	0.4	0.309289	32	32	Cylinder
759		1	59.7	28.36	2.1	4.57	0.83	309.85			48.6886	10	30.1	121.721	16.27	34.64	2.77119	31.1619	42.1643	99.855	1203.99	648.35	2335.37	60	1	7	Cube		37		0.583411	2.19717	0.322269	3.88572	2.09246	0.4	0.309289	37	37	Cylinder
760		1	59.7	28.36	2.1	4.57	0.83	292.67			54.3514	10	30.1	135.879	16.27	34.64	0	34.7863	47.0683	108.375	1203.99	648.35	2335.24	60	1	7	Cube		34		0.689496	2.27133	0.370299	4.11381	2.21529	0.4	0.309289	34	34	Cylinder
761		1	59.7	28.36	2.1	4.57	0.83	325.75			32.5743	10	30.1	81.4357	16.27	34.64	31.4665	20.8484	28.2093	96.4188	1203.99	648.35	2323.57	70	1	7	Cube		30		0.37127	2.04887	0.29599	3.69606	1.99033	0.5	0.309289	30	30	Cylinder
762		1	59.7	28.36	2.1	4.57	0.83	317.67			40.8429	10	30.1	102.107	16.27	34.64	16.762	26.1404	35.3699	98.2016	1203.99	648.35	2329.72	70	1	7	Cube		34		0.477352	2.12303	0.309131	3.79007	2.04095	0.5	0.309289	34	34	Cylinder
763		1	59.7	28.36	2.1	4.57	0.83	309.85			48.6886	10	30.1	121.721	16.27	34.64	2.77119	31.1619	42.1643	99.855	1203.99	648.35	2335.37	70	1	7	Cube		41		0.583411	2.19717	0.322269	3.88572	2.09246	0.5	0.309289	41	41	Cylinder
764		1	59.7	28.36	2.1	4.57	0.83	292.67			54.3514	10	30.1	135.879	16.27	34.64	0	34.7863	47.0683	108.375	1203.99	648.35	2335.24	70	1	7	Cube		38		0.689496	2.27133	0.370299	4.11381	2.21529	0.5	0.309289	38	38	Cylinder
765		1	59.7	28.36	2.1	4.57	0.83	325.75			32.5743	10	30.1	81.4357	16.27	34.64	31.4665	20.8484	28.2093	96.4188	1203.99	648.35	2323.57	80	1	7	Cube		32		0.37127	2.04887	0.29599	3.69606	1.99033	0.6	0.309289	32	32	Cylinder
766		1	59.7	28.36	2.1	4.57	0.83	317.67			40.8429	10	30.1	102.107	16.27	34.64	16.762	26.1404	35.3699	98.2016	1203.99	648.35	2329.72	80	1	7	Cube		35		0.477352	2.12303	0.309131	3.79007	2.04095	0.6	0.309289	35	35	Cylinder
767		1	59.7	28.36	2.1	4.57	0.83	309.85			48.6886	10	30.1	121.721	16.27	34.64	2.77119	31.1619	42.1643	99.855	1203.99	648.35	2335.37	80	1	7	Cube		44		0.583411	2.19717	0.322269	3.88572	2.09246	0.6	0.309289	44	44	Cylinder
768		1	59.7	28.36	2.1	4.57	0.83	292.67			54.3514	10	30.1	135.879	16.27	34.64	0	34.7863	47.0683	108.375	1203.99	648.35	2335.24	80	1	7	Cube		40		0.689496	2.27133	0.370299	4.11381	2.21529	0.6	0.309289	40	40	Cylinder
769		1	59.7	28.36	2.1	4.57	0.83	325.75			32.5743	10	30.1	81.4357	16.27	34.64	31.4665	20.8484	28.2093	96.4188	1203.99	648.35	2323.57	90	1	7	Cube		36		0.37127	2.04887	0.29599	3.69606	1.99033	0.7	0.309289	36	36	Cylinder
770		1	59.7	28.36	2.1	4.57	0.83	317.67			40.8429	10	30.1	102.107	16.27	34.64	16.762	26.1404	35.3699	98.2016	1203.99	648.35	2329.72	90	1	7	Cube		38		0.477352	2.12303	0.309131	3.79007	2.04095	0.7	0.309289	38	38	Cylinder
771		1	59.7	28.36	2.1	4.57	0.83	309.85			48.6886	10	30.1	121.721	16.27	34.64	2.77119	31.1619	42.1643	99.855	1203.99	648.35	2335.37	90	1	7	Cube		49		0.583411	2.19717	0.322269	3.88572	2.09246	0.7	0.309289	49	49	Cylinder
772		1	59.7	28.36	2.1	4.57	0.83	292.67			54.3514	10	30.1	135.879	16.27	34.64	0	34.7863	47.0683	108.375	1203.99	648.35	2335.24	90	1	7	Cube		42		0.689496	2.27133	0.370299	4.11381	2.21529	0.7	0.309289	42	42	Cylinder
773		1	59.7	28.36	2.1	4.57	0.83	325.75			32.5743	10	30.1	81.4357	16.27	34.64	31.4665	20.8484	28.2093	96.4188	1203.99	648.35	2323.57	110	1	7	Cube		32		0.37127	2.04887	0.29599	3.69606	1.99033	0.9	0.309289	32	32	Cylinder
774		1	59.7	28.36	2.1	4.57	0.83	317.67			40.8429	10	30.1	102.107	16.27	34.64	16.762	26.1404	35.3699	98.2016	1203.99	648.35	2329.72	110	1	7	Cube		39		0.477352	2.12303	0.309131	3.79007	2.04095	0.9	0.309289	39	39	Cylinder
775		1	59.7	28.36	2.1	4.57	0.83	309.85			48.6886	10	30.1	121.721	16.27	34.64	2.77119	31.1619	42.1643	99.855	1203.99	648.35	2335.37	110	1	7	Cube		48		0.583411	2.19717	0.322269	3.88572	2.09246	0.9	0.309289	48	48	Cylinder
776		1	59.7	28.36	2.1	4.57	0.83	292.67			54.3514	10	30.1	135.879	16.27	34.64	0	34.7863	47.0683	108.375	1203.99	648.35	2335.24	110	1	7	Cube		40		0.689496	2.27133	0.370299	4.11381	2.21529	0.9	0.309289	40	40	Cylinder
777		1	59.7	28.36	2.1	4.57	0.83	317.67			40.8429	10	30.1	102.107	16.27	34.64	16.762	26.1404	35.3699	98.2016	1203.99	648.35	2329.72	120	1	7	Cube		35		0.477352	2.12303	0.309131	3.79007	2.04095	1	0.309289	35	35	Cylinder
778		1	59.7	28.36	2.1	4.57	0.83	309.85			48.6886	10	30.1	121.721	16.27	34.64	2.77119	31.1619	42.1643	99.855	1203.99	648.35	2335.37	120	1	7	Cube		44		0.583411	2.19717	0.322269	3.88572	2.09246	1	0.309289	44	44	Cylinder
779		1	59.7	28.36	2.1	4.57	0.83	292.67			54.3514	10	30.1	135.879	16.27	34.64	0	34.7863	47.0683	108.375	1203.99	648.35	2335.24	120	1	7	Cube		36		0.689496	2.27133	0.370299	4.11381	2.21529	1	0.309289	36	36	Cylinder
780		1	59.7	28.36	2.1	4.57	0.83	309.85			48.6886	10	30.1	121.721	16.27	34.64	2.77119	31.1619	42.1643	99.855	1203.99	648.35	2335.37	100	0.5	7	Cube		36		0.583411	2.19717	0.322269	3.88572	2.09246	0.8	0.309289	36	36	Cylinder
781		1	59.7	28.36	2.1	4.57	0.83	309.85			48.6886	10	30.1	121.721	16.27	34.64	2.77119	31.1619	42.1643	99.855	1203.99	648.35	2335.37	100	2	7	Cube		56		0.583411	2.19717	0.322269	3.88572	2.09246	0.8	0.309289	56	56	Cylinder
782		1	59.7	28.36	2.1	4.57	0.83	309.85			48.6886	10	30.1	121.721	16.27	34.64	2.77119	31.1619	42.1643	99.855	1203.99	648.35	2335.37	100	3	7	Cube		57		0.583411	2.19717	0.322269	3.88572	2.09246	0.8	0.309289	57	57	Cylinder
783		1	59.7	28.36	2.1	4.57	0.83	309.85			48.6886	8	25.1	121.721	16.27	34.64	2.77119	29.2752	42.1643	101.742	1203.99	648.35	2335.37	100	1	7	Cube		45		0.548089	2.19717	0.328358	3.88572	2.09246	0.8	0.309289	45	45	Cylinder
784		1	59.7	28.36	2.1	4.57	0.83	309.85			48.6886	12	34.83	121.721	16.27	34.64	2.77119	32.9467	42.1643	98.0702	1203.99	648.35	2335.37	100	1	7	Cube		47		0.616826	2.19717	0.316509	3.88572	2.09246	0.8	0.309289	47	47	Cylinder
785		1	59.7	28.36	2.1	4.57	0.83	309.85			48.6886	14	39.34	121.721	16.27	34.64	2.77119	34.6485	42.1643	96.3684	1203.99	648.35	2335.37	100	1	7	Cube		43		0.648687	2.19717	0.311016	3.88572	2.09246	0.8	0.309289	43	43	Cylinder
786		1	59.7	28.36	2.1	4.57	0.83	309.85			48.6886	16	43.68	121.721	16.27	34.64	2.77119	36.2861	42.1643	94.7308	1203.99	648.35	2335.37	100	1	7	Cube		41		0.679347	2.19717	0.305731	3.88572	2.09246	0.8	0.309289	41	41	Cylinder
787	Vikas, G., & Rao, T. D. G. (2021). Setting Time, Workability and Strength Properties of Alkali Activated Fly Ash and Slag Based Geopolymer Concrete Activated with High Silica Modulus Water Glass. Iranian Journal of Science and Technology, Transactions of Civil Engineering, 45(3), 1483–1492. https://doi.org/10.1007/s40996-021-00598-8	1	60.1	26.54	4.01	4.24	1.26	500	0	0	0			300	12.46	24.88	0	37.38	74.64	187.98	935	765	2500	27	0	1	Cube	100mm	1.22		0.463422	2.40293	0.37596	1.87	1.53	0.07	0	1.22	1.22	Cylinder
788		1	60.1	26.54	4.01	4.24	1.26	500	0	0	0			300	12.46	24.88	0	37.38	74.64	187.98	935	765	2500	27	0	7	Cube		4.87		0.463422	2.40293	0.37596	1.87	1.53	0.07	0.309289	4.87	4.87	Cylinder
789		1	60.1	26.54	4.01	4.24	1.26	500	0	0	0			300	12.46	24.88	0	37.38	74.64	187.98	935	765	2500	27	0	28	Cube		11.5		0.463422	2.40293	0.37596	1.87	1.53	0.07	0.52963	11.5	11.5	Cylinder
790		1	60.1	26.54	4.01	4.24	1.26	500	0	0	0			300	9.92	28.98	0	29.76	86.94	183.3	935	765	2500	27	0	1	Cube		1.92		0.368953	2.48172	0.3666	1.87	1.53	0.07	0	1.92	1.92	Cylinder
791		1	60.1	26.54	4.01	4.24	1.26	500	0	0	0			300	9.92	28.98	0	29.76	86.94	183.3	935	765	2500	27	0	7	Cube		7.33		0.368953	2.48172	0.3666	1.87	1.53	0.07	0.309289	7.33	7.33	Cylinder
792		1	60.1	26.54	4.01	4.24	1.26	500	0	0	0			300	9.92	28.98	0	29.76	86.94	183.3	935	765	2500	27	0	28	Cube		16.2		0.368953	2.48172	0.3666	1.87	1.53	0.07	0.52963	16.2	16.2	Cylinder
793	Haruna, S., Mohammed, B. S., Wahab, M. M. A., & Liew, M. S. (2020). Effect of paste aggregate ratio and curing methods on the performance of one-part alkali-activated concrete. Construction and Building Materials, 261, 120024. https://doi.org/10.1016/j.conbuildmat.2020.120024	1	37.3	14.9	17.9	16.5	2.08	616	0	0	0			84	51	46	175	42.84	38.64	177.52	1067.5	457.5	2400	23	0	3	Cube	100mm	21.8		0.767876	2.48569	0.288182	1.73295	0.742695	0.03	0.174617	21.8	21.8	Cylinder
794		1	37.3	14.9	17.9	16.5	2.08	528	0	0	0			72	51	46	150	36.72	33.12	152.16	1155	495	2400	23	0	3	Cube		20.9		0.767876	2.48569	0.288182	2.1875	0.9375	0.03	0.174617	20.9	20.9	Cylinder
795		1	37.3	14.9	17.9	16.5	2.08	440	0	0	0			60	51	46	125	30.6	27.6	126.8	1242.5	532.5	2400	23	0	3	Cube		24.5		0.767876	2.48569	0.288182	2.82386	1.21023	0.03	0.174617	24.5	24.5	Cylinder
796		1	37.3	14.9	17.9	16.5	2.08	616	0	0	0			84	51	46	175	42.84	38.64	177.52	1067.5	457.5	2400	23	0	7	Cube		26		0.767876	2.48569	0.288182	1.73295	0.742695	0.03	0.309289	26	26	Cylinder
797		1	37.3	14.9	17.9	16.5	2.08	528	0	0	0			72	51	46	150	36.72	33.12	152.16	1155	495	2400	23	0	7	Cube		27.6		0.767876	2.48569	0.288182	2.1875	0.9375	0.03	0.309289	27.6	27.6	Cylinder
798		1	37.3	14.9	17.9	16.5	2.08	440	0	0	0			60	51	46	125	30.6	27.6	126.8	1242.5	532.5	2400	23	0	7	Cube		29.6		0.767876	2.48569	0.288182	2.82386	1.21023	0.03	0.309289	29.6	29.6	Cylinder
799		1	37.3	14.9	17.9	16.5	2.08	616	0	0	0			84	51	46	175	42.84	38.64	177.52	1067.5	457.5	2400	23	0	28	Cube		43.9		0.767876	2.48569	0.288182	1.73295	0.742695	0.03	0.52963	43.9	43.9	Cylinder
800		1	37.3	14.9	17.9	16.5	2.08	528	0	0	0			72	51	46	150	36.72	33.12	152.16	1155	495	2400	23	0	28	Cube		46.1		0.767876	2.48569	0.288182	2.1875	0.9375	0.03	0.52963	46.1	46.1	Cylinder
801		1	37.3	14.9	17.9	16.5	2.08	616	0	0	0			84	51	46	175	42.84	38.64	177.52	1067.5	457.5	2400	23	0	90	Cube		54.3		0.767876	2.48569	0.288182	1.73295	0.742695	0.03	0.715213	54.3	54.3	Cylinder
802		1	37.3	14.9	17.9	16.5	2.08	528	0	0	0			72	51	46	150	36.72	33.12	152.16	1155	495	2400	23	0	90	Cube		60.8		0.767876	2.48569	0.288182	2.1875	0.9375	0.03	0.715213	60.8	60.8	Cylinder
803	Kar, A., Ray, I., Unnikrishnan, A., & Halabe, U. B. (2016). Prediction models for compressive strength of concrete with Alkali-activated binders. COMPUTERS AND CONCRETE, 17(4), 523–539.	1	49.34	22.73	3.09	16.01	1.06	400	10.57	0	10.57			129.43	14.7	29.4	0	27.218	38.0524	74.7296	1209	651	2400	23	0	7	Cylinder	100mm*200mm	20		0.492498	2.20084	0.186824	3.0225	1.6275	0.03	0.309289	23.6	23.6	Cylinder
804		1	49.34	22.73	3.09	16.01	1.06	400	10.57	0	10.57			129.43	14.7	29.4	0	27.218	38.0524	74.7296	1209	651	2400	23	0	28	Cylinder		27		0.492498	2.20084	0.186824	3.0225	1.6275	0.03	0.52963	31.86	31.86	Cylinder
805		1	49.34	22.73	3.09	16.01	1.06	400	10.57	0	10.57			129.43	14.7	29.4	0	27.218	38.0524	74.7296	1209	651	2400	23	0	90	Cylinder		29		0.492498	2.20084	0.186824	3.0225	1.6275	0.03	0.715213	34.22	34.22	Cylinder
806		1	49.34	22.73	3.09	16.01	1.06	400	10.57	0	10.57			129.43	14.7	29.4	0	27.218	38.0524	74.7296	1209	651	2400	60	1	7	Cylinder		45		0.492498	2.20084	0.186824	3.0225	1.6275	0.4	0.309289	53.1	53.1	Cylinder
807		1	49.34	22.73	3.09	16.01	1.06	400	10.57	0	10.57			129.43	14.7	29.4	0	27.218	38.0524	74.7296	1209	651	2400	60	1	28	Cylinder		56.5		0.492498	2.20084	0.186824	3.0225	1.6275	0.4	0.52963	58.76	58.76	Cylinder
808		1	49.34	22.73	3.09	16.01	1.06	400	10.57	0	10.57			129.43	14.7	29.4	0	27.218	38.0524	74.7296	1209	651	2400	60	1	90	Cylinder		59.5		0.492498	2.20084	0.186824	3.0225	1.6275	0.4	0.715213	61.88	61.88	Cylinder
809	Aleem, M. A., & Arumairaj, P. D. (2012). Optimum mix for the geopolymer concrete. Indian Journal of Science and Technology, 5(3), 2299-2301.	1	46.1571	26.4067	0.714	3.2	0.616667	408	11.7143	29.2857	41			103	14.7	29.4	0	24.2196	30.282	89.4984	1264.8	530.4	2347.2	60	1	28	Cube	150mm	39.7		0.369829	1.72465	0.219359	3.1	1.3	0.4	0.52963	39.7	39.7	Cylinder
810		1	46.1571	26.4067	0.714	3.2	0.616667	408	11.7143	29.2857	41			103	14.7	29.4	0	24.2196	30.282	89.4984	1305.6	571.2	2428.8	60	1	28	Cube		47.5533		0.369829	1.72465	0.219359	3.2	1.4	0.4	0.52963	47.5533	47.5533	Cylinder
811		1	46.1571	26.4067	0.714	3.2	0.616667	408	11.7143	29.2857	41			103	14.7	29.4	0	24.2196	30.282	89.4984	1346.4	612	2510.4	60	1	28	Cube		52.44		0.369829	1.72465	0.219359	3.3	1.5	0.4	0.52963	52.44	52.44	Cylinder
812		1	46.1571	26.4067	0.714	3.2	0.616667	408	11.7143	29.2857	41			103	14.7	29.4	0	24.2196	30.282	89.4984	1387.2	652.8	2592	60	1	28	Cube		48.7367		0.369829	1.72465	0.219359	3.4	1.6	0.4	0.52963	48.7367	48.7367	Cylinder
813		1	46.1571	26.4067	0.714	3.2	0.616667	408	11.7143	29.2857	41			103	14.7	29.4	0	24.2196	30.282	89.4984	1264.8	530.4	2347.2	60	1	7	Cube		35.5		0.369829	1.72465	0.219359	3.1	1.3	0.4	0.309289	35.5	35.5	Cylinder
814		1	46.1571	26.4067	0.714	3.2	0.616667	408	11.7143	29.2857	41			103	14.7	29.4	0	24.2196	30.282	89.4984	1305.6	571.2	2428.8	60	1	7	Cube		42.3333		0.369829	1.72465	0.219359	3.2	1.4	0.4	0.309289	42.3333	42.3333	Cylinder
815		1	46.1571	26.4067	0.714	3.2	0.616667	408	11.7143	29.2857	41			103	14.7	29.4	0	24.2196	30.282	89.4984	1346.4	612	2510.4	60	1	7	Cube		47.8333		0.369829	1.72465	0.219359	3.3	1.5	0.4	0.309289	47.8333	47.8333	Cylinder
816		1	46.1571	26.4067	0.714	3.2	0.616667	408	11.7143	29.2857	41			103	14.7	29.4	0	24.2196	30.282	89.4984	1387.2	652.8	2592	60	1	7	Cube		41.1		0.369829	1.72465	0.219359	3.4	1.6	0.4	0.309289	41.1	41.1	Cylinder
817	Wardhono, A., Gunasekara, C., Law, D. W., & Setunge, S. (2017). Comparison of long term performance between alkali activated slag and fly ash geopolymer concretes. Construction and Building Materials, 143, 272–279. https://doi.org/10.1016/j.conbuildmat.2017.03.153	1	70.3	23.1	0.2	1.4	0.6	409	49	80	129			204	14.7	29.4	10	67.963	59.976	215.061	909	686	2347	80	1	28	Cylinder	100mm*200mm	22.4		1.18344	3.12638	0.525822	2.22249	1.67726	0.6	0.52963	26.432	26.432	Cylinder
818		1	70.3	23.1	0.2	1.4	0.6	409	49	80	129			204	14.7	29.4	10	67.963	59.976	215.061	909	686	2347	80	1	56	Cylinder		25.1		1.18344	3.12638	0.525822	2.22249	1.67726	0.6	0.639801	29.618	29.618	Cylinder
819		1	70.3	23.1	0.2	1.4	0.6	409	49	80	129			204	14.7	29.4	10	67.963	59.976	215.061	909	686	2347	80	1	90	Cylinder		27		1.18344	3.12638	0.525822	2.22249	1.67726	0.6	0.715213	31.86	31.86	Cylinder
820		1	70.3	23.1	0.2	1.4	0.6	409	49	80	129			204	14.7	29.4	10	67.963	59.976	215.061	909	686	2347	80	1	180	Cylinder		31.1		1.18344	3.12638	0.525822	2.22249	1.67726	0.6	0.825383	36.698	36.698	Cylinder
821		1	70.3	23.1	0.2	1.4	0.6	409	49	80	129			204	14.7	29.4	10	67.963	59.976	215.061	909	686	2347	80	1	360	Cylinder		33.2		1.18344	3.12638	0.525822	2.22249	1.67726	0.6	0.935554	39.176	39.176	Cylinder
822		1	70.3	23.1	0.2	1.4	0.6	409	49	80	129			204	14.7	29.4	10	67.963	59.976	215.061	909	686	2347	80	1	540	Cylinder		33.2		1.18344	3.12638	0.525822	2.22249	1.67726	0.6	1	39.176	39.176	Cylinder
823	Luan, C., Shi, X., Zhang, K., Utashev, N., Yang, F., Dai, J., & Wang, Q. (2021). A mix design method of fly ash geopolymer concrete based on factors analysis. Construction and Building Materials, 272, 121612. https://doi.org/10.1016/j.conbuildmat.2020.121612	1	62.83	16.71	6.37	7.38	0.64	460	16.82	31.15	47.97			119.93	8.83	27.64	0	23.6253	33.1487	111.126	1222.75	549.35	2400	80	1	28	Cube	100mm	62.23		0.505652	3.56258	0.241578	2.65815	1.19424	0.6	0.52963	62.23	62.23	Cylinder
824		1	62.83	16.71	6.37	7.38	0.64	420	19.98	32.22	52.2			130.5	8.83	27.64	0	27.0077	36.0702	119.622	1240.14	557.16	2400	80	1	28	Cube		69.87		0.633096	3.63288	0.284815	2.95271	1.32657	0.6	0.52963	69.87	69.87	Cylinder
825		1	62.83	16.71	6.37	7.38	0.64	420	19.64	36.36	56			112	8.83	27.64	0	25.1106	30.9568	111.933	1250.28	561.72	2400	80	1	28	Cube		75.9		0.588627	3.57095	0.266506	2.97686	1.33743	0.6	0.52963	75.9	75.9	Cylinder
826		1	62.83	16.71	6.37	7.38	0.64	500	23.28	37.55	60.83			121.67	8.83	27.64	0	28.7855	33.6296	120.085	1185.08	532.43	2400.01	80	1	28	Cube		79.83		0.566807	3.53815	0.24017	2.37016	1.06486	0.6	0.52963	79.83	79.83	Cylinder
827		1	62.83	16.71	6.37	7.38	0.64	500	18	39.14	57.14			142.86	8.83	27.64	0	26.5645	39.4865	133.949	1173	527	2400	80	1	28	Cube		58.51		0.523075	3.59774	0.267898	2.346	1.054	0.6	0.52963	58.51	58.51	Cylinder
828		1	62.83	16.71	6.37	7.38	0.64	420	19.32	42	61.32			91.98	8.83	27.64	0	23.0948	25.4233	104.782	1260.42	566.28	2400	80	1	28	Cube		65.58		0.541374	3.50393	0.249481	3.001	1.34829	0.6	0.52963	65.58	65.58	Cylinder
829		1	62.83	16.71	6.37	7.38	0.64	460	20.94	45.76	66.7			133.4	8.83	27.64	0	28.0077	36.8718	135.221	1200.53	539.37	2400	80	1	28	Cube		56.8		0.599449	3.60376	0.293958	2.60985	1.17254	0.6	0.52963	56.8	56.8	Cylinder
830		2	62.83	16.71	6.37	7.38	0.64	361.16	17.07	44.33	61.4			189.94	8.83	27.64	0	30.001	52.4994	168.84	1267.88	569.63	2450.01	80	1	2	Cube		35.5		0.817838	3.93545	0.467493	3.51058	1.57722	0.6	0.110171	35.5	35.5	Cylinder
831		2	62.83	16.71	6.37	7.38	0.64	382.96	20.16	46.57	66.73			162.81	8.83	27.64	0	30.0001	45.0007	154.539	1267.88	569.63	2450.01	80	1	2	Cube		48.61		0.771262	3.79375	0.403539	3.31074	1.48744	0.6	0.110171	48.61	48.61	Cylinder
832		2	62.83	16.71	6.37	7.38	0.64	404.77	23.25	48.81	72.06			135.67	8.83	27.64	0	29.9984	37.4992	140.232	1267.88	569.63	2450.01	80	1	2	Cube		55.42		0.729662	3.66728	0.34645	3.13235	1.40729	0.6	0.110171	55.42	55.42	Cylinder
833		2	62.83	16.71	6.37	7.38	0.64	426.57	26.34	51.05	77.39			108.54	8.83	27.64	0	29.9976	30.0005	125.932	1267.88	569.63	2450.01	80	1	2	Cube		66.37		0.692354	3.55377	0.29522	2.97227	1.33537	0.6	0.110171	66.37	66.37	Cylinder
834		2	62.83	16.71	6.37	7.38	0.64	448.38	29.43	53.28	82.71			81.4	8.83	27.64	0	29.9959	22.499	111.615	1267.88	569.63	2450	80	1	2	Cube		67.08		0.658639	3.45127	0.24893	2.82769	1.27042	0.6	0.110171	67.08	67.08	Cylinder
835		2	62.83	16.71	6.37	7.38	0.64	426.87	28.41	71.61	100.02			85.61	8.83	27.64	0	29.5771	23.6626	132.39	1267.88	569.63	2450.01	80	1	2	Cube		63.2		0.682169	3.47799	0.310142	2.97018	1.33443	0.6	0.110171	63.2	63.2	Cylinder
836		2	62.83	16.71	6.37	7.38	0.64	437.85	23.18	81.63	104.81			69.85	8.83	27.64	0	24.1323	19.3065	131.221	1267.88	569.63	2450.02	80	1	2	Cube		36.82		0.542631	3.42032	0.299694	2.89569	1.30097	0.6	0.110171	36.82	36.82	Cylinder
837	Shekhovtsova, J., Kovtun, M., & Kearsley, E. P. (2015). Evaluation of short- and long-term properties of heat-cured alkali-activated fly ash concrete. Magazine of Concrete Research, 67(16), 897–905. https://doi.org/10.1680/macr.14.00377	1	55.83	30.25	4.05	3.92	1.13	500	58	150	208			0	0	0	0	44.95	0	163.05	1113	603	2424	60	1	7	Cube		40.3		0.488926	1.56878	0.3261	2.226	1.206	0.4	0.309289	40.3	40.3	Cylinder
838		1	55.83	30.25	4.05	3.92	1.13	500	58	150	208			0	0	0	0	44.95	0	163.05	1113	603	2424	60	1	28	Cube		45.8		0.488926	1.56878	0.3261	2.226	1.206	0.4	0.52963	45.8	45.8	Cylinder
839		1	55.83	30.25	4.05	3.92	1.13	500	58	150	208			0	0	0	0	44.95	0	163.05	1113	603	2424	60	1	91	Cube		57.1		0.488926	1.56878	0.3261	2.226	1.206	0.4	0.716969	57.1	57.1	Cylinder
840		1	55.83	30.25	4.05	3.92	1.13	500	58	150	208			0	0	0	0	44.95	0	163.05	1113	603	2424	60	1	182	Cube		59.8		0.488926	1.56878	0.3261	2.226	1.206	0.4	0.82714	59.8	59.8	Cylinder
841		1	55.83	30.25	4.05	3.92	1.13	500	58	150	208			0	0	0	0	44.95	0	163.05	1113	603	2424	60	1	364	Cube		59.4		0.488926	1.56878	0.3261	2.226	1.206	0.4	0.937311	59.4	59.4	Cylinder
842	Mortar, N. A. M., Kamarudin, H., Rafiza, R. A., Meor, T. A. F., & Rosnita, M. (2020, May). Compressive Strength of Fly Ash Geopolymer Concrete by Varying Sodium Hydroxide Molarity and Aggregate to Binder Ratio. In IOP Conference Series: Materials Science and Engineering (Vol. 864, No. 1, p. 012037). IOP Publishing.	1	39.6	17.5	16.6	18.1		640	26.1143	65.2857	91.4			228.6	8.9	28.7	0	40.584	65.6082	213.808	864	576	2400	20	0	7	Cube	100mm	40.8		0.596136	2.42135	0.334075	1.35	0.9	0	0.309289	40.8	40.8	Cylinder
843		1	39.6	17.5	16.6	18.1		640	26.1143	65.2857	91.4			228.6	8.9	28.7	0	40.584	65.6082	213.808	864	576	2400	20	0	28	Cube	100mm	47.9		0.596136	2.42135	0.334075	1.35	0.9	0	0.52963	47.9	47.9	Cylinder
844		1	39.6	17.5	16.6	18.1		640	35.6683	55.7317	91.4			228.6	8.9	28.7	0	47.9883	65.6082	206.403	864	576	2400	20	0	7	Cube		44.8		0.704898	2.42135	0.322505	1.35	0.9	0	0.309289	44.8	44.8	Cylinder
845		1	39.6	17.5	16.6	18.1		640	32.8103	58.5897	91.4			228.6	8.9	28.7	0	45.7733	65.6082	208.618	864	576	2400	20	0	7	Cube		57.9		0.672362	2.42135	0.325966	1.35	0.9	0	0.309289	57.9	57.9	Cylinder
846		1	39.6	17.5	16.6	18.1		640	29.6432	61.7568	91.4			228.6	8.9	28.7	0	43.3189	65.6082	211.073	864	576	2400	20	0	7	Cube		48.9		0.636309	2.42135	0.329801	1.35	0.9	0	0.309289	48.9	48.9	Cylinder
847		1	39.6	17.5	16.6	18.1		640	35.6683	55.7317	91.4			228.6	8.9	28.7	0	47.9883	65.6082	206.403	864	576	2400	20	0	28	Cube		60		0.704898	2.42135	0.322505	1.35	0.9	0	0.52963	60	60	Cylinder
848		1	39.6	17.5	16.6	18.1		640	32.8103	58.5897	91.4			228.6	8.9	28.7	0	45.7733	65.6082	208.618	864	576	2400	20	0	28	Cube		66		0.672362	2.42135	0.325966	1.35	0.9	0	0.52963	66	66	Cylinder
849		1	39.6	17.5	16.6	18.1		640	29.6432	61.7568	91.4			228.6	8.9	28.7	0	43.3189	65.6082	211.073	864	576	2400	20	0	28	Cube		61.9		0.636309	2.42135	0.329801	1.35	0.9	0	0.52963	61.9	61.9	Cylinder
850		1	39.6	17.5	16.6	18.1		560	31.2195	48.7805	80			200	8.9	28.7	0	41.9951	57.4	180.605	936	624	2400	20	0	7	Cube		46.9		0.704987	2.42129	0.322509	1.67143	1.11429	0	0.309289	46.9	46.9	Cylinder
851		1	39.6	17.5	16.6	18.1		560	28.7179	51.2821	80			200	8.9	28.7	0	40.0564	57.4	182.544	936	624	2400	20	0	7	Cube		61.1		0.672441	2.42129	0.325971	1.67143	1.11429	0	0.309289	61.1	61.1	Cylinder
852		1	39.6	17.5	16.6	18.1		560	25.9459	54.0541	80			200	8.9	28.7	0	37.9081	57.4	184.692	936	624	2400	20	0	7	Cube		49.9		0.636377	2.42129	0.329807	1.67143	1.11429	0	0.309289	49.9	49.9	Cylinder
853		1	39.6	17.5	16.6	18.1		560	22.8571	57.1429	80			200	8.9	28.7	0	35.5143	57.4	187.086	936	624	2400	20	0	7	Cube		48		0.596191	2.42129	0.334082	1.67143	1.11429	0	0.309289	48	48	Cylinder
854		1	39.6	17.5	16.6	18.1		560	31.2195	48.7805	80			200	8.9	28.7	0	41.9951	57.4	180.605	936	624	2400	20	0	28	Cube		66		0.704987	2.42129	0.322509	1.67143	1.11429	0	0.52963	66	66	Cylinder
855		1	39.6	17.5	16.6	18.1		560	28.7179	51.2821	80			200	8.9	28.7	0	40.0564	57.4	182.544	936	624	2400	20	0	28	Cube		71.9		0.672441	2.42129	0.325971	1.67143	1.11429	0	0.52963	71.9	71.9	Cylinder
856		1	39.6	17.5	16.6	18.1		560	25.9459	54.0541	80			200	8.9	28.7	0	37.9081	57.4	184.692	936	624	2400	20	0	28	Cube		70.1		0.636377	2.42129	0.329807	1.67143	1.11429	0	0.52963	70.1	70.1	Cylinder
857		1	39.6	17.5	16.6	18.1		560	22.8571	57.1429	80			200	8.9	28.7	0	35.5143	57.4	187.086	936	624	2400	20	0	28	Cube		51.8		0.596191	2.42129	0.334082	1.67143	1.11429	0	0.52963	51.8	51.8	Cylinder
858		1	39.6	17.5	16.6	18.1		480	26.7707	41.8293	68.6			171.4	8.9	28.7	0	36.0019	49.1918	154.806	1008	672	2400	20	0	7	Cube		50.1		0.705107	2.4212	0.322513	2.1	1.4	0	0.309289	50.1	50.1	Cylinder
859		1	39.6	17.5	16.6	18.1		480	22.2486	46.3514	68.6			171.4	8.9	28.7	0	32.4973	49.1918	158.311	1008	672	2400	20	0	7	Cube		51.8		0.636468	2.4212	0.329814	2.1	1.4	0	0.309289	51.8	51.8	Cylinder
860		1	39.6	17.5	16.6	18.1		480	19.6	49	68.6			171.4	8.9	28.7	0	30.4446	49.1918	160.364	1008	672	2400	20	0	7	Cube		49.1		0.596265	2.4212	0.334091	2.1	1.4	0	0.309289	49.1	49.1	Cylinder
861		1	39.6	17.5	16.6	18.1		480	19.6	49	68.6			171.4	8.9	28.7	0	30.4446	49.1918	160.364	1008	672	2400	20	0	28	Cube		57.2		0.596265	2.4212	0.334091	2.1	1.4	0	0.52963	57.2	57.2	Cylinder
862		1	39.6	17.5	16.6	18.1		400	22.2439	34.7561	57			143	8.9	28.7	0	29.966	41.041	128.993	1080	720	2400	20	0	7	Cube		42.1		0.704271	2.42178	0.322482	2.7	1.8	0	0.309289	42.1	42.1	Cylinder
863		1	39.6	17.5	16.6	18.1		400	20.4615	36.5385	57			143	8.9	28.7	0	28.5847	41.041	130.374	1080	720	2400	20	0	7	Cube		57.1		0.671806	2.42178	0.325936	2.7	1.8	0	0.309289	57.1	57.1	Cylinder
864		1	39.6	17.5	16.6	18.1		400	18.4865	38.5135	57			143	8.9	28.7	0	27.054	41.041	131.905	1080	720	2400	20	0	7	Cube		48		0.635832	2.42178	0.329762	2.7	1.8	0	0.309289	48	48	Cylinder
865		1	39.6	17.5	16.6	18.1		400	16.2857	40.7143	57			143	8.9	28.7	0	25.3484	41.041	133.611	1080	720	2400	20	0	7	Cube		39.1		0.595746	2.42178	0.334026	2.7	1.8	0	0.309289	39.1	39.1	Cylinder
866		1	39.6	17.5	16.6	18.1		400	22.2439	34.7561	57			143	8.9	28.7	0	29.966	41.041	128.993	1080	720	2400	20	0	28	Cube		61.9		0.704271	2.42178	0.322482	2.7	1.8	0	0.52963	61.9	61.9	Cylinder
867		1	39.6	17.5	16.6	18.1		400	16.2857	40.7143	57			143	8.9	28.7	0	25.3484	41.041	133.611	1080	720	2400	20	0	28	Cube		45.9		0.595746	2.42178	0.334026	2.7	1.8	0	0.52963	45.9	45.9	Cylinder
868	Xie, T., & Ozbakkaloglu, T. (2015). Behavior of low-calcium fly and bottom ash-based geopolymer concrete cured at ambient temperature. Ceramics International, 41(4), 5945–5958. https://doi.org/10.1016/j.ceramint.2015.01.031	1	49	31	5	3	3	400	19.8	49.6737	69.4737			130.526	9.00474	28.9953	0	27.0986	37.8464	135.055	1280	547	2427	25	0	7	Cylinder	100mm*200mm	7.3		0.359528	1.60298	0.337638	3.2	1.3675	0.05	0.309289	8.614	8.614	Cylinder
869		1	49	31	5	3	3	400	19.8	49.6737	69.4737			130.526	9.00474	28.9953	0	27.0986	37.8464	135.055	1280	547	2427	25	0	7	Cylinder		7.1		0.359528	1.60298	0.337638	3.2	1.3675	0.05	0.309289	8.378	8.378	Cylinder
870		1	49	31	5	3	3	400	19.8	49.6737	69.4737			130.526	9.00474	28.9953	0	27.0986	37.8464	135.055	1280	547	2427	25	0	28	Cylinder		18.8		0.359528	1.60298	0.337638	3.2	1.3675	0.05	0.52963	22.184	22.184	Cylinder
871		1	49	31	5	3	3	400	19.8	49.6737	69.4737			130.526	9.00474	28.9953	0	27.0986	37.8464	135.055	1280	547	2427	25	0	28	Cylinder		19.5		0.359528	1.60298	0.337638	3.2	1.3675	0.05	0.52963	23.01	23.01	Cylinder
872		1	49	31	5	3	3	400	19.8	49.6737	69.4737			130.526	9.00474	28.9953	0	27.0986	37.8464	135.055	1280	547	2427	25	0	56	Cylinder		29.3		0.359528	1.60298	0.337638	3.2	1.3675	0.05	0.639801	34.574	34.574	Cylinder
873		1	49	31	5	3	3	400	19.8	49.6737	69.4737			130.526	9.00474	28.9953	0	27.0986	37.8464	135.055	1280	547	2427	25	0	56	Cylinder		29.7		0.359528	1.60298	0.337638	3.2	1.3675	0.05	0.639801	35.046	35.046	Cylinder
874		1	49	31	5	3	3	400	19.8	49.6737	69.4737			130.526	9.00474	28.9953	0	27.0986	37.8464	135.055	1280	547	2427	25	0	70	Cylinder		32.1		0.359528	1.60298	0.337638	3.2	1.3675	0.05	0.675268	37.878	37.878	Cylinder
875		1	49	31	5	3	3	400	19.8	49.6737	69.4737			130.526	9.00474	28.9953	0	27.0986	37.8464	135.055	1280	547	2427	25	0	70	Cylinder		33.2		0.359528	1.60298	0.337638	3.2	1.3675	0.05	0.675268	39.176	39.176	Cylinder
876		1	49	31	5	3	3	475	11.781	29.5558	41.3368			77.6632	9.00474	28.9953	0	16.1236	22.5186	80.3577	1253	539	2386	25	0	7	Cylinder		11		0.180143	1.47354	0.169174	2.63789	1.13474	0.05	0.309289	12.98	12.98	Cylinder
877		1	49	31	5	3	3	475	13.86	34.7716	48.6316			91.3684	9.00474	28.9953	0	18.969	26.4925	94.5385	1248	535	2398	25	0	7	Cylinder		12.6		0.211932	1.49648	0.199028	2.62737	1.12632	0.05	0.309289	14.868	14.868	Cylinder
878		1	49	31	5	3	3	475	16.434	41.2292	57.6632			108.337	9.00474	28.9953	0	22.4918	31.4125	112.096	1235	529	2405	25	0	7	Cylinder		9.4		0.251291	1.52488	0.235991	2.6	1.11368	0.05	0.309289	11.092	11.092	Cylinder
879		1	49	31	5	3	3	475	11.781	29.5558	41.3368			77.6632	9.00474	28.9953	0	16.1236	22.5186	80.3577	1253	539	2386	25	0	28	Cylinder		30.4		0.180143	1.47354	0.169174	2.63789	1.13474	0.05	0.52963	35.872	35.872	Cylinder
880		1	49	31	5	3	3	475	13.86	34.7716	48.6316			91.3684	9.00474	28.9953	0	18.969	26.4925	94.5385	1248	535	2398	25	0	28	Cylinder		34.3		0.211932	1.49648	0.199028	2.62737	1.12632	0.05	0.52963	40.474	40.474	Cylinder
881		1	49	31	5	3	3	475	16.434	41.2292	57.6632			108.337	9.00474	28.9953	0	22.4918	31.4125	112.096	1235	529	2405	25	0	28	Cylinder		27.2		0.251291	1.52488	0.235991	2.6	1.11368	0.05	0.52963	32.096	32.096	Cylinder
882	Bocullo, V., Vaiciukyniene, D., Gecys, R., & Dauksys, M. (2020). Effect of Ordinary Portland Cement and Water Glass on the Properties of Alkali Activated Fly Ash Concrete. MINERALS, 10(1). https://doi.org/10.3390/min10010040	1	49.47	27.45	3.68	7.38	1.7	719	166	238	404			0	0	0	0	128.65	0	275.35	729	583	2435	60	2	7	Cube	70mm	16		1.07238	1.53186	0.382962	1.01391	0.810848	0.4	0.309289	16	16	Cylinder
883		1	49.47	27.45	3.68	7.38	1.7	719	166	238	404			0	0	0	0	128.65	0	275.35	729	583	2435	60	2	14	Cube		17.5		1.07238	1.53186	0.382962	1.01391	0.810848	0.4	0.419459	17.5	17.5	Cylinder
884	Chithambaram, S. J., Kumar, S., Prasad, M. M., & Adak, D. (2018). Effect of parameters on the compressive strength of fly ash based geopolymer concrete. Structural Concrete, 19(4), 1202–1209. https://doi.org/10.1002/suco.201700235	1	65.6	26.53	0.31	5.49	0.76	430	15	41	56			138	16.95	35.06	0	35.016	48.3828	110.601	1243	533	2400	60	1	3	Cube	100mm	21		0.504974	2.46227	0.257212	2.8907	1.23953	0.4	0.174617	21	21	Cylinder
885		1	65.6	26.53	0.31	5.49	0.76	430	15	41	56			138	16.95	35.06	0	35.016	48.3828	110.601	1243	533	2400	60	1	7	Cube		27		0.504974	2.46227	0.257212	2.8907	1.23953	0.4	0.309289	27	27	Cylinder
886		1	65.6	26.53	0.31	5.49	0.76	430	15	41	56			138	16.95	35.06	0	35.016	48.3828	110.601	1243	533	2400	60	1	28	Cube		31		0.504974	2.46227	0.257212	2.8907	1.23953	0.4	0.52963	31	31	Cylinder
887		1	65.6	26.53	0.31	5.49	0.76	430	17	38	55			138	16.95	35.06	0	36.566	48.3828	108.051	1243	533	2399	60	1	3	Cube		25.5		0.527327	2.46227	0.251282	2.8907	1.23953	0.4	0.174617	25.5	25.5	Cylinder
888		1	65.6	26.53	0.31	5.49	0.76	430	17	38	55			138	16.95	35.06	0	36.566	48.3828	108.051	1243	533	2399	60	1	7	Cube		31		0.527327	2.46227	0.251282	2.8907	1.23953	0.4	0.309289	31	31	Cylinder
889		1	65.6	26.53	0.31	5.49	0.76	430	17	38	55			138	16.95	35.06	0	36.566	48.3828	108.051	1243	533	2399	60	1	28	Cube		34		0.527327	2.46227	0.251282	2.8907	1.23953	0.4	0.52963	34	34	Cylinder
890		1	65.6	26.53	0.31	5.49	0.76	430	20	35	55			138	16.95	35.06	0	38.891	48.3828	105.726	1243	533	2399	60	1	3	Cube		25		0.560857	2.46227	0.245875	2.8907	1.23953	0.4	0.174617	25	25	Cylinder
891		1	65.6	26.53	0.31	5.49	0.76	430	20	35	55			138	16.95	35.06	0	38.891	48.3828	105.726	1243	533	2399	60	1	7	Cube		31		0.560857	2.46227	0.245875	2.8907	1.23953	0.4	0.309289	31	31	Cylinder
892		1	65.6	26.53	0.31	5.49	0.76	430	20	35	55			138	16.95	35.06	0	38.891	48.3828	105.726	1243	533	2399	60	1	28	Cube		36		0.560857	2.46227	0.245875	2.8907	1.23953	0.4	0.52963	36	36	Cylinder
893		1	65.6	26.53	0.31	5.49	0.76	430	22	33	55			138	16.95	35.06	0	40.441	48.3828	104.176	1243	533	2399	60	1	3	Cube		26.5		0.58321	2.46227	0.24227	2.8907	1.23953	0.4	0.174617	26.5	26.5	Cylinder
894		1	65.6	26.53	0.31	5.49	0.76	430	22	33	55			138	16.95	35.06	0	40.441	48.3828	104.176	1243	533	2399	60	1	7	Cube		32.5		0.58321	2.46227	0.24227	2.8907	1.23953	0.4	0.309289	32.5	32.5	Cylinder
895		1	65.6	26.53	0.31	5.49	0.76	430	22	33	55			138	16.95	35.06	0	40.441	48.3828	104.176	1243	533	2399	60	1	28	Cube		38		0.58321	2.46227	0.24227	2.8907	1.23953	0.4	0.52963	38	38	Cylinder
896		1	65.6	26.53	0.31	5.49	0.76	397	13	38	51			128	16.95	35.06	0	31.771	44.8768	102.352	1277	547	2400	60	1	3	Cube		22.5		0.496263	2.46394	0.257814	3.21662	1.37783	0.4	0.174617	22.5	22.5	Cylinder
897		1	65.6	26.53	0.31	5.49	0.76	397	13	38	51			128	16.95	35.06	0	31.771	44.8768	102.352	1277	547	2400	60	1	3	Cube		22.5		0.496263	2.46394	0.257814	3.21662	1.37783	0.4	0.174617	22.5	22.5	Cylinder
898		1	65.6	26.53	0.31	5.49	0.76	397	13	38	51			128	16.95	35.06	0	31.771	44.8768	102.352	1277	547	2400	70	1	3	Cube		23.5		0.496263	2.46394	0.257814	3.21662	1.37783	0.5	0.174617	23.5	23.5	Cylinder
899		1	65.6	26.53	0.31	5.49	0.76	397	13	38	51			128	16.95	35.06	0	31.771	44.8768	102.352	1277	547	2400	80	1	3	Cube		24.4		0.496263	2.46394	0.257814	3.21662	1.37783	0.6	0.174617	24.4	24.4	Cylinder
900		1	65.6	26.53	0.31	5.49	0.76	397	13	38	51			128	16.95	35.06	0	31.771	44.8768	102.352	1277	547	2400	90	1	3	Cube		25.9		0.496263	2.46394	0.257814	3.21662	1.37783	0.7	0.174617	25.9	25.9	Cylinder
901		1	65.6	26.53	0.31	5.49	0.76	397	13	38	51			128	16.95	35.06	0	31.771	44.8768	102.352	1277	547	2400	100	1	3	Cube		25.4		0.496263	2.46394	0.257814	3.21662	1.37783	0.8	0.174617	25.4	25.4	Cylinder
902		1	65.6	26.53	0.31	5.49	0.76	397	13	38	51			128	16.95	35.06	0	31.771	44.8768	102.352	1277	547	2400	60	1	7	Cube		28.4		0.496263	2.46394	0.257814	3.21662	1.37783	0.4	0.309289	28.4	28.4	Cylinder
903		1	65.6	26.53	0.31	5.49	0.76	397	13	38	51			128	16.95	35.06	0	31.771	44.8768	102.352	1277	547	2400	60	1	7	Cube		28.3		0.496263	2.46394	0.257814	3.21662	1.37783	0.4	0.309289	28.3	28.3	Cylinder
904		1	65.6	26.53	0.31	5.49	0.76	397	13	38	51			128	16.95	35.06	0	31.771	44.8768	102.352	1277	547	2400	70	1	7	Cube		29.9		0.496263	2.46394	0.257814	3.21662	1.37783	0.5	0.309289	29.9	29.9	Cylinder
905		1	65.6	26.53	0.31	5.49	0.76	397	13	38	51			128	16.95	35.06	0	31.771	44.8768	102.352	1277	547	2400	80	1	7	Cube		31.4		0.496263	2.46394	0.257814	3.21662	1.37783	0.6	0.309289	31.4	31.4	Cylinder
906		1	65.6	26.53	0.31	5.49	0.76	397	13	38	51			128	16.95	35.06	0	31.771	44.8768	102.352	1277	547	2400	90	1	7	Cube		32.4		0.496263	2.46394	0.257814	3.21662	1.37783	0.7	0.309289	32.4	32.4	Cylinder
907		1	65.6	26.53	0.31	5.49	0.76	397	13	38	51			128	16.95	35.06	0	31.771	44.8768	102.352	1277	547	2400	100	1	7	Cube		31.4		0.496263	2.46394	0.257814	3.21662	1.37783	0.8	0.309289	31.4	31.4	Cylinder
908		1	65.6	26.53	0.31	5.49	0.76	397	13	38	51			128	16.95	35.06	0	31.771	44.8768	102.352	1277	547	2400	60	1	28	Cube		32.5		0.496263	2.46394	0.257814	3.21662	1.37783	0.4	0.52963	32.5	32.5	Cylinder
909		1	65.6	26.53	0.31	5.49	0.76	397	13	38	51			128	16.95	35.06	0	31.771	44.8768	102.352	1277	547	2400	60	1	28	Cube		32.3		0.496263	2.46394	0.257814	3.21662	1.37783	0.4	0.52963	32.3	32.3	Cylinder
910		1	65.6	26.53	0.31	5.49	0.76	397	13	38	51			128	16.95	35.06	0	31.771	44.8768	102.352	1277	547	2400	70	1	28	Cube		33.8		0.496263	2.46394	0.257814	3.21662	1.37783	0.5	0.52963	33.8	33.8	Cylinder
911		1	65.6	26.53	0.31	5.49	0.76	397	13	38	51			128	16.95	35.06	0	31.771	44.8768	102.352	1277	547	2400	80	1	28	Cube		35.3		0.496263	2.46394	0.257814	3.21662	1.37783	0.6	0.52963	35.3	35.3	Cylinder
912		1	65.6	26.53	0.31	5.49	0.76	397	13	38	51			128	16.95	35.06	0	31.771	44.8768	102.352	1277	547	2400	90	1	28	Cube		35.8		0.496263	2.46394	0.257814	3.21662	1.37783	0.7	0.52963	35.8	35.8	Cylinder
913		1	65.6	26.53	0.31	5.49	0.76	397	13	38	51			128	16.95	35.06	0	31.771	44.8768	102.352	1277	547	2400	100	1	28	Cube		33.7		0.496263	2.46394	0.257814	3.21662	1.37783	0.8	0.52963	33.7	33.7	Cylinder
914		1	65.6	26.53	0.31	5.49	0.76	397	16	35	51			128	16.95	35.06	0	34.096	44.8768	100.027	1277	547	2400	60	1	3	Cube		25.9		0.532579	2.46394	0.251958	3.21662	1.37783	0.4	0.174617	25.9	25.9	Cylinder
915		1	65.6	26.53	0.31	5.49	0.76	397	16	35	51			128	16.95	35.06	0	34.096	44.8768	100.027	1277	547	2400	60	1	3	Cube		26		0.532579	2.46394	0.251958	3.21662	1.37783	0.4	0.174617	26	26	Cylinder
916		1	65.6	26.53	0.31	5.49	0.76	397	16	35	51			128	16.95	35.06	0	34.096	44.8768	100.027	1277	547	2400	70	1	3	Cube		27		0.532579	2.46394	0.251958	3.21662	1.37783	0.5	0.174617	27	27	Cylinder
917		1	65.6	26.53	0.31	5.49	0.76	397	16	35	51			128	16.95	35.06	0	34.096	44.8768	100.027	1277	547	2400	80	1	3	Cube		27.5		0.532579	2.46394	0.251958	3.21662	1.37783	0.6	0.174617	27.5	27.5	Cylinder
918		1	65.6	26.53	0.31	5.49	0.76	397	16	35	51			128	16.95	35.06	0	34.096	44.8768	100.027	1277	547	2400	90	1	3	Cube		29		0.532579	2.46394	0.251958	3.21662	1.37783	0.7	0.174617	29	29	Cylinder
919		1	65.6	26.53	0.31	5.49	0.76	397	16	35	51			128	16.95	35.06	0	34.096	44.8768	100.027	1277	547	2400	100	1	3	Cube		28.1		0.532579	2.46394	0.251958	3.21662	1.37783	0.8	0.174617	28.1	28.1	Cylinder
920		1	65.6	26.53	0.31	5.49	0.76	397	16	35	51			128	16.95	35.06	0	34.096	44.8768	100.027	1277	547	2400	60	1	7	Cube		32		0.532579	2.46394	0.251958	3.21662	1.37783	0.4	0.309289	32	32	Cylinder
921		1	65.6	26.53	0.31	5.49	0.76	397	16	35	51			128	16.95	35.06	0	34.096	44.8768	100.027	1277	547	2400	60	1	7	Cube		32.1		0.532579	2.46394	0.251958	3.21662	1.37783	0.4	0.309289	32.1	32.1	Cylinder
922		1	65.6	26.53	0.31	5.49	0.76	397	16	35	51			128	16.95	35.06	0	34.096	44.8768	100.027	1277	547	2400	70	1	7	Cube		33		0.532579	2.46394	0.251958	3.21662	1.37783	0.5	0.309289	33	33	Cylinder
923		1	65.6	26.53	0.31	5.49	0.76	397	16	35	51			128	16.95	35.06	0	34.096	44.8768	100.027	1277	547	2400	80	1	7	Cube		33.5		0.532579	2.46394	0.251958	3.21662	1.37783	0.6	0.309289	33.5	33.5	Cylinder
924		1	65.6	26.53	0.31	5.49	0.76	397	16	35	51			128	16.95	35.06	0	34.096	44.8768	100.027	1277	547	2400	90	1	7	Cube		34.5		0.532579	2.46394	0.251958	3.21662	1.37783	0.7	0.309289	34.5	34.5	Cylinder
925		1	65.6	26.53	0.31	5.49	0.76	397	16	35	51			128	16.95	35.06	0	34.096	44.8768	100.027	1277	547	2400	100	1	7	Cube		32.6		0.532579	2.46394	0.251958	3.21662	1.37783	0.8	0.309289	32.6	32.6	Cylinder
926		1	65.6	26.53	0.31	5.49	0.76	397	16	35	51			128	16.95	35.06	0	34.096	44.8768	100.027	1277	547	2400	60	1	28	Cube		35.3		0.532579	2.46394	0.251958	3.21662	1.37783	0.4	0.52963	35.3	35.3	Cylinder
927		1	65.6	26.53	0.31	5.49	0.76	397	16	35	51			128	16.95	35.06	0	34.096	44.8768	100.027	1277	547	2400	60	1	28	Cube		35.5		0.532579	2.46394	0.251958	3.21662	1.37783	0.4	0.52963	35.5	35.5	Cylinder
928		1	65.6	26.53	0.31	5.49	0.76	397	16	35	51			128	16.95	35.06	0	34.096	44.8768	100.027	1277	547	2400	70	1	28	Cube		36.1		0.532579	2.46394	0.251958	3.21662	1.37783	0.5	0.52963	36.1	36.1	Cylinder
929		1	65.6	26.53	0.31	5.49	0.76	397	16	35	51			128	16.95	35.06	0	34.096	44.8768	100.027	1277	547	2400	80	1	28	Cube		37.5		0.532579	2.46394	0.251958	3.21662	1.37783	0.6	0.52963	37.5	37.5	Cylinder
930		1	65.6	26.53	0.31	5.49	0.76	397	16	35	51			128	16.95	35.06	0	34.096	44.8768	100.027	1277	547	2400	90	1	28	Cube		38.6		0.532579	2.46394	0.251958	3.21662	1.37783	0.7	0.52963	38.6	38.6	Cylinder
931		1	65.6	26.53	0.31	5.49	0.76	397	16	35	51			128	16.95	35.06	0	34.096	44.8768	100.027	1277	547	2400	100	1	28	Cube		38		0.532579	2.46394	0.251958	3.21662	1.37783	0.8	0.52963	38	38	Cylinder
932		1	65.6	26.53	0.31	5.49	0.76	397	18	32	50			128	16.95	35.06	0	35.646	44.8768	97.4772	1277	547	2399	60	1	3	Cube		26.5		0.55679	2.46394	0.245535	3.21662	1.37783	0.4	0.174617	26.5	26.5	Cylinder
933		1	65.6	26.53	0.31	5.49	0.76	397	18	33	51			128	16.95	35.06	0	35.646	44.8768	98.4772	1277	547	2400	60	1	3	Cube		27.5		0.55679	2.46394	0.248053	3.21662	1.37783	0.4	0.174617	27.5	27.5	Cylinder
934		1	65.6	26.53	0.31	5.49	0.76	397	18	33	51			128	16.95	35.06	0	35.646	44.8768	98.4772	1277	547	2400	70	1	3	Cube		28		0.55679	2.46394	0.248053	3.21662	1.37783	0.5	0.174617	28	28	Cylinder
935		1	65.6	26.53	0.31	5.49	0.76	397	18	33	51			128	16.95	35.06	0	35.646	44.8768	98.4772	1277	547	2400	80	1	3	Cube		29.5		0.55679	2.46394	0.248053	3.21662	1.37783	0.6	0.174617	29.5	29.5	Cylinder
936		1	65.6	26.53	0.31	5.49	0.76	397	18	33	51			128	16.95	35.06	0	35.646	44.8768	98.4772	1277	547	2400	90	1	3	Cube		30.5		0.55679	2.46394	0.248053	3.21662	1.37783	0.7	0.174617	30.5	30.5	Cylinder
937		1	65.6	26.53	0.31	5.49	0.76	397	18	33	51			128	16.95	35.06	0	35.646	44.8768	98.4772	1277	547	2400	100	1	3	Cube		29.5		0.55679	2.46394	0.248053	3.21662	1.37783	0.8	0.174617	29.5	29.5	Cylinder
938		1	65.6	26.53	0.31	5.49	0.76	397	18	32	50			128	16.95	35.06	0	35.646	44.8768	97.4772	1277	547	2399	60	1	7	Cube		33		0.55679	2.46394	0.245535	3.21662	1.37783	0.4	0.309289	33	33	Cylinder
939		1	65.6	26.53	0.31	5.49	0.76	397	18	33	51			128	16.95	35.06	0	35.646	44.8768	98.4772	1277	547	2400	60	1	7	Cube		34		0.55679	2.46394	0.248053	3.21662	1.37783	0.4	0.309289	34	34	Cylinder
940		1	65.6	26.53	0.31	5.49	0.76	397	18	33	51			128	16.95	35.06	0	35.646	44.8768	98.4772	1277	547	2400	70	1	7	Cube		35		0.55679	2.46394	0.248053	3.21662	1.37783	0.5	0.309289	35	35	Cylinder
941		1	65.6	26.53	0.31	5.49	0.76	397	18	33	51			128	16.95	35.06	0	35.646	44.8768	98.4772	1277	547	2400	80	1	7	Cube		36		0.55679	2.46394	0.248053	3.21662	1.37783	0.6	0.309289	36	36	Cylinder
942		1	65.6	26.53	0.31	5.49	0.76	397	18	33	51			128	16.95	35.06	0	35.646	44.8768	98.4772	1277	547	2400	90	1	7	Cube		36.5		0.55679	2.46394	0.248053	3.21662	1.37783	0.7	0.309289	36.5	36.5	Cylinder
943		1	65.6	26.53	0.31	5.49	0.76	397	18	33	51			128	16.95	35.06	0	35.646	44.8768	98.4772	1277	547	2400	100	1	7	Cube		35		0.55679	2.46394	0.248053	3.21662	1.37783	0.8	0.309289	35	35	Cylinder
944		1	65.6	26.53	0.31	5.49	0.76	397	18	32	50			128	16.95	35.06	0	35.646	44.8768	97.4772	1277	547	2399	60	1	28	Cube		38.4		0.55679	2.46394	0.245535	3.21662	1.37783	0.4	0.52963	38.4	38.4	Cylinder
945		1	65.6	26.53	0.31	5.49	0.76	397	18	33	51			128	16.95	35.06	0	35.646	44.8768	98.4772	1277	547	2400	60	1	28	Cube		39		0.55679	2.46394	0.248053	3.21662	1.37783	0.4	0.52963	39	39	Cylinder
946		1	65.6	26.53	0.31	5.49	0.76	397	18	33	51			128	16.95	35.06	0	35.646	44.8768	98.4772	1277	547	2400	70	1	28	Cube		40.5		0.55679	2.46394	0.248053	3.21662	1.37783	0.5	0.52963	40.5	40.5	Cylinder
947		1	65.6	26.53	0.31	5.49	0.76	397	18	33	51			128	16.95	35.06	0	35.646	44.8768	98.4772	1277	547	2400	80	1	28	Cube		41		0.55679	2.46394	0.248053	3.21662	1.37783	0.6	0.52963	41	41	Cylinder
948		1	65.6	26.53	0.31	5.49	0.76	397	18	33	51			128	16.95	35.06	0	35.646	44.8768	98.4772	1277	547	2400	90	1	28	Cube		42.5		0.55679	2.46394	0.248053	3.21662	1.37783	0.7	0.52963	42.5	42.5	Cylinder
949		1	65.6	26.53	0.31	5.49	0.76	397	18	33	51			128	16.95	35.06	0	35.646	44.8768	98.4772	1277	547	2400	100	1	28	Cube		41		0.55679	2.46394	0.248053	3.21662	1.37783	0.8	0.52963	41	41	Cylinder
950		1	65.6	26.53	0.31	5.49	0.76	397	21	30	51			128	16.95	35.06	0	37.971	44.8768	96.1522	1277	547	2400	60	1	3	Cube		27.5		0.593107	2.46394	0.242197	3.21662	1.37783	0.4	0.174617	27.5	27.5	Cylinder
951		1	65.6	26.53	0.31	5.49	0.76	397	21	30	51			128	16.95	35.06	0	37.971	44.8768	96.1522	1277	547	2400	60	1	3	Cube		25.9		0.593107	2.46394	0.242197	3.21662	1.37783	0.4	0.174617	25.9	25.9	Cylinder
952		1	65.6	26.53	0.31	5.49	0.76	397	21	30	51			128	16.95	35.06	0	37.971	44.8768	96.1522	1277	547	2400	70	1	3	Cube		27		0.593107	2.46394	0.242197	3.21662	1.37783	0.5	0.174617	27	27	Cylinder
953		1	65.6	26.53	0.31	5.49	0.76	397	21	30	51			128	16.95	35.06	0	37.971	44.8768	96.1522	1277	547	2400	80	1	3	Cube		27.9		0.593107	2.46394	0.242197	3.21662	1.37783	0.6	0.174617	27.9	27.9	Cylinder
954		1	65.6	26.53	0.31	5.49	0.76	397	21	30	51			128	16.95	35.06	0	37.971	44.8768	96.1522	1277	547	2400	90	1	3	Cube		29.4		0.593107	2.46394	0.242197	3.21662	1.37783	0.7	0.174617	29.4	29.4	Cylinder
955		1	65.6	26.53	0.31	5.49	0.76	397	21	30	51			128	16.95	35.06	0	37.971	44.8768	96.1522	1277	547	2400	100	1	3	Cube		28.9		0.593107	2.46394	0.242197	3.21662	1.37783	0.8	0.174617	28.9	28.9	Cylinder
956		1	65.6	26.53	0.31	5.49	0.76	397	21	30	51			128	16.95	35.06	0	37.971	44.8768	96.1522	1277	547	2400	60	1	7	Cube		34		0.593107	2.46394	0.242197	3.21662	1.37783	0.4	0.309289	34	34	Cylinder
957		1	65.6	26.53	0.31	5.49	0.76	397	21	30	51			128	16.95	35.06	0	37.971	44.8768	96.1522	1277	547	2400	60	1	7	Cube		32.8		0.593107	2.46394	0.242197	3.21662	1.37783	0.4	0.309289	32.8	32.8	Cylinder
958		1	65.6	26.53	0.31	5.49	0.76	397	21	30	51			128	16.95	35.06	0	37.971	44.8768	96.1522	1277	547	2400	70	1	7	Cube		33.2		0.593107	2.46394	0.242197	3.21662	1.37783	0.5	0.309289	33.2	33.2	Cylinder
959		1	65.6	26.53	0.31	5.49	0.76	397	21	30	51			128	16.95	35.06	0	37.971	44.8768	96.1522	1277	547	2400	80	1	7	Cube		34.8		0.593107	2.46394	0.242197	3.21662	1.37783	0.6	0.309289	34.8	34.8	Cylinder
960		1	65.6	26.53	0.31	5.49	0.76	397	21	30	51			128	16.95	35.06	0	37.971	44.8768	96.1522	1277	547	2400	90	1	7	Cube		34.7		0.593107	2.46394	0.242197	3.21662	1.37783	0.7	0.309289	34.7	34.7	Cylinder
961		1	65.6	26.53	0.31	5.49	0.76	397	21	30	51			128	16.95	35.06	0	37.971	44.8768	96.1522	1277	547	2400	100	1	7	Cube		33.6		0.593107	2.46394	0.242197	3.21662	1.37783	0.8	0.309289	33.6	33.6	Cylinder
962		1	65.6	26.53	0.31	5.49	0.76	397	21	30	51			128	16.95	35.06	0	37.971	44.8768	96.1522	1277	547	2400	60	1	28	Cube		39		0.593107	2.46394	0.242197	3.21662	1.37783	0.4	0.52963	39	39	Cylinder
963		1	65.6	26.53	0.31	5.49	0.76	397	21	30	51			128	16.95	35.06	0	37.971	44.8768	96.1522	1277	547	2400	60	1	28	Cube		38.1		0.593107	2.46394	0.242197	3.21662	1.37783	0.4	0.52963	38.1	38.1	Cylinder
964		1	65.6	26.53	0.31	5.49	0.76	397	21	30	51			128	16.95	35.06	0	37.971	44.8768	96.1522	1277	547	2400	70	1	28	Cube		39		0.593107	2.46394	0.242197	3.21662	1.37783	0.5	0.52963	39	39	Cylinder
965		1	65.6	26.53	0.31	5.49	0.76	397	21	30	51			128	16.95	35.06	0	37.971	44.8768	96.1522	1277	547	2400	80	1	28	Cube		40		0.593107	2.46394	0.242197	3.21662	1.37783	0.6	0.52963	40	40	Cylinder
966		1	65.6	26.53	0.31	5.49	0.76	397	21	30	51			128	16.95	35.06	0	37.971	44.8768	96.1522	1277	547	2400	90	1	28	Cube		40.5		0.593107	2.46394	0.242197	3.21662	1.37783	0.7	0.52963	40.5	40.5	Cylinder
967		1	65.6	26.53	0.31	5.49	0.76	397	21	30	51			128	16.95	35.06	0	37.971	44.8768	96.1522	1277	547	2400	100	1	28	Cube		39.5		0.593107	2.46394	0.242197	3.21662	1.37783	0.8	0.52963	39.5	39.5	Cylinder
968		1	65.6	26.53	0.31	5.49	0.76	364	12	34	46			117	16.95	35.06	0	29.1315	41.0202	92.8483	1311	562	2400	60	1	3	Cube		23		0.496287	2.46283	0.255078	3.60165	1.54396	0.4	0.174617	23	23	Cylinder
969		1	65.6	26.53	0.31	5.49	0.76	364	12	34	46			117	16.95	35.06	0	29.1315	41.0202	92.8483	1311	562	2400	60	1	7	Cube		29.5		0.496287	2.46283	0.255078	3.60165	1.54396	0.4	0.309289	29.5	29.5	Cylinder
970		1	65.6	26.53	0.31	5.49	0.76	364	12	34	46			117	16.95	35.06	0	29.1315	41.0202	92.8483	1311	562	2400	60	1	28	Cube		33		0.496287	2.46283	0.255078	3.60165	1.54396	0.4	0.52963	33	33	Cylinder
971		1	65.6	26.53	0.31	5.49	0.76	364	15	32	47			117	16.95	35.06	0	31.4565	41.0202	91.5233	1311	562	2401	60	1	3	Cube		26.8		0.535896	2.46283	0.251438	3.60165	1.54396	0.4	0.174617	26.8	26.8	Cylinder
972		1	65.6	26.53	0.31	5.49	0.76	364	15	32	47			117	16.95	35.06	0	31.4565	41.0202	91.5233	1311	562	2401	60	1	7	Cube		32.2		0.535896	2.46283	0.251438	3.60165	1.54396	0.4	0.309289	32.2	32.2	Cylinder
973		1	65.6	26.53	0.31	5.49	0.76	364	15	32	47			117	16.95	35.06	0	31.4565	41.0202	91.5233	1311	562	2401	60	1	28	Cube		36.2		0.535896	2.46283	0.251438	3.60165	1.54396	0.4	0.52963	36.2	36.2	Cylinder
974		1	65.6	26.53	0.31	5.49	0.76	364	17	30	47			117	16.95	35.06	0	33.0065	41.0202	89.9733	1311	562	2401	60	1	3	Cube		26.9		0.562302	2.46283	0.247179	3.60165	1.54396	0.4	0.174617	26.9	26.9	Cylinder
975		1	65.6	26.53	0.31	5.49	0.76	364	17	30	47			117	16.95	35.06	0	33.0065	41.0202	89.9733	1311	562	2401	60	1	7	Cube		33.4		0.562302	2.46283	0.247179	3.60165	1.54396	0.4	0.309289	33.4	33.4	Cylinder
976		1	65.6	26.53	0.31	5.49	0.76	364	17	30	47			117	16.95	35.06	0	33.0065	41.0202	89.9733	1311	562	2401	60	1	28	Cube		36.9		0.562302	2.46283	0.247179	3.60165	1.54396	0.4	0.52963	36.9	36.9	Cylinder
977		1	65.6	26.53	0.31	5.49	0.76	364	19	28	47			117	16.95	35.06	0	34.5565	41.0202	88.4233	1311	562	2401	60	1	3	Cube		29		0.588708	2.46283	0.242921	3.60165	1.54396	0.4	0.174617	29	29	Cylinder
978		1	65.6	26.53	0.31	5.49	0.76	364	19	28	47			117	16.95	35.06	0	34.5565	41.0202	88.4233	1311	562	2401	60	1	7	Cube		35		0.588708	2.46283	0.242921	3.60165	1.54396	0.4	0.309289	35	35	Cylinder
979		1	65.6	26.53	0.31	5.49	0.76	364	19	28	47			117	16.95	35.06	0	34.5565	41.0202	88.4233	1311	562	2401	60	1	28	Cube		38		0.588708	2.46283	0.242921	3.60165	1.54396	0.4	0.52963	38	38	Cylinder
980		1	65.6	26.53	0.31	5.49	0.76	331	11	31	42			106	16.95	35.06	0	26.492	37.1636	84.3444	1344	576	2399	60	1	3	Cube		21.4		0.496316	2.4615	0.254817	4.06042	1.74018	0.4	0.174617	21.4	21.4	Cylinder
981		1	65.6	26.53	0.31	5.49	0.76	331	11	31	42			106	16.95	35.06	0	26.492	37.1636	84.3444	1344	576	2399	60	1	7	Cube		26.4		0.496316	2.4615	0.254817	4.06042	1.74018	0.4	0.309289	26.4	26.4	Cylinder
982		1	65.6	26.53	0.31	5.49	0.76	331	11	31	42			106	16.95	35.06	0	26.492	37.1636	84.3444	1344	576	2399	60	1	28	Cube		30.9		0.496316	2.4615	0.254817	4.06042	1.74018	0.4	0.52963	30.9	30.9	Cylinder
983		1	65.6	26.53	0.31	5.49	0.76	331	13	29	42			106	16.95	35.06	0	28.042	37.1636	82.7944	1344	576	2399	60	1	3	Cube		25.2		0.525354	2.4615	0.250134	4.06042	1.74018	0.4	0.174617	25.2	25.2	Cylinder
984		1	65.6	26.53	0.31	5.49	0.76	331	13	29	42			106	16.95	35.06	0	28.042	37.1636	82.7944	1344	576	2399	60	1	7	Cube		29.6		0.525354	2.4615	0.250134	4.06042	1.74018	0.4	0.309289	29.6	29.6	Cylinder
985		1	65.6	26.53	0.31	5.49	0.76	331	13	29	42			106	16.95	35.06	0	28.042	37.1636	82.7944	1344	576	2399	60	1	28	Cube		33.1		0.525354	2.4615	0.250134	4.06042	1.74018	0.4	0.52963	33.1	33.1	Cylinder
986		1	65.6	26.53	0.31	5.49	0.76	331	15	27	42			106	16.95	35.06	0	29.592	37.1636	81.2444	1344	576	2399	60	1	3	Cube		24.8		0.554393	2.4615	0.245451	4.06042	1.74018	0.4	0.174617	24.8	24.8	Cylinder
987		1	65.6	26.53	0.31	5.49	0.76	331	15	27	42			106	16.95	35.06	0	29.592	37.1636	81.2444	1344	576	2399	60	1	7	Cube		31.8		0.554393	2.4615	0.245451	4.06042	1.74018	0.4	0.309289	31.8	31.8	Cylinder
988		1	65.6	26.53	0.31	5.49	0.76	331	15	27	42			106	16.95	35.06	0	29.592	37.1636	81.2444	1344	576	2399	60	1	28	Cube		34.8		0.554393	2.4615	0.245451	4.06042	1.74018	0.4	0.52963	34.8	34.8	Cylinder
989		1	65.6	26.53	0.31	5.49	0.76	331	17	25	42			106	16.95	35.06	0	31.142	37.1636	79.6944	1344	576	2399	60	1	3	Cube		26.5		0.583431	2.4615	0.240769	4.06042	1.74018	0.4	0.174617	26.5	26.5	Cylinder
990		1	65.6	26.53	0.31	5.49	0.76	331	17	25	42			106	16.95	35.06	0	31.142	37.1636	79.6944	1344	576	2399	60	1	7	Cube		33		0.583431	2.4615	0.240769	4.06042	1.74018	0.4	0.309289	33	33	Cylinder
991		1	65.6	26.53	0.31	5.49	0.76	331	17	25	42			106	16.95	35.06	0	31.142	37.1636	79.6944	1344	576	2399	60	1	28	Cube		36.5		0.583431	2.4615	0.240769	4.06042	1.74018	0.4	0.52963	36.5	36.5	Cylinder
992		1	65.6	26.53	0.31	5.49	0.76	298	10	28	38			96	16.95	35.06	0	24.022	33.6576	76.3204	1377	590	2399	60	1	3	Cube		19.4		0.499878	2.46364	0.256109	4.62081	1.97987	0.4	0.174617	19.4	19.4	Cylinder
993		1	65.6	26.53	0.31	5.49	0.76	298	10	28	38			96	16.95	35.06	0	24.022	33.6576	76.3204	1377	590	2399	60	1	7	Cube		24.3		0.499878	2.46364	0.256109	4.62081	1.97987	0.4	0.309289	24.3	24.3	Cylinder
994		1	65.6	26.53	0.31	5.49	0.76	298	10	28	38			96	16.95	35.06	0	24.022	33.6576	76.3204	1377	590	2399	60	1	28	Cube		27.4		0.499878	2.46364	0.256109	4.62081	1.97987	0.4	0.52963	27.4	27.4	Cylinder
995		1	65.6	26.53	0.31	5.49	0.76	298	12	26	38			96	16.95	35.06	0	25.572	33.6576	74.7704	1377	590	2399	60	1	3	Cube		21		0.532132	2.46364	0.250907	4.62081	1.97987	0.4	0.174617	21	21	Cylinder
996		1	65.6	26.53	0.31	5.49	0.76	298	12	26	38			96	16.95	35.06	0	25.572	33.6576	74.7704	1377	590	2399	60	1	7	Cube		26		0.532132	2.46364	0.250907	4.62081	1.97987	0.4	0.309289	26	26	Cylinder
997		1	65.6	26.53	0.31	5.49	0.76	298	12	26	38			96	16.95	35.06	0	25.572	33.6576	74.7704	1377	590	2399	60	1	28	Cube		32.4		0.532132	2.46364	0.250907	4.62081	1.97987	0.4	0.52963	32.4	32.4	Cylinder
998		1	65.6	26.53	0.31	5.49	0.76	298	14	24	38			96	16.95	35.06	0	27.122	33.6576	73.2204	1377	590	2399	60	1	3	Cube		22.3		0.564387	2.46364	0.245706	4.62081	1.97987	0.4	0.174617	22.3	22.3	Cylinder
999		1	65.6	26.53	0.31	5.49	0.76	298	14	24	38			96	16.95	35.06	0	27.122	33.6576	73.2204	1377	590	2399	60	1	7	Cube		28.8		0.564387	2.46364	0.245706	4.62081	1.97987	0.4	0.309289	28.8	28.8	Cylinder
1000		1	65.6	26.53	0.31	5.49	0.76	298	14	24	38			96	16.95	35.06	0	27.122	33.6576	73.2204	1377	590	2399	60	1	28	Cube		31.8		0.564387	2.46364	0.245706	4.62081	1.97987	0.4	0.52963	31.8	31.8	Cylinder
1001		1	65.6	26.53	0.31	5.49	0.76	298	15	23	38			96	16.95	35.06	0	27.897	33.6576	72.4454	1377	590	2399	60	1	3	Cube		27.5		0.580514	2.46364	0.243105	4.62081	1.97987	0.4	0.174617	27.5	27.5	Cylinder
1002		1	65.6	26.53	0.31	5.49	0.76	298	15	23	38			96	16.95	35.06	0	27.897	33.6576	72.4454	1377	590	2399	60	1	7	Cube		30.6		0.580514	2.46364	0.243105	4.62081	1.97987	0.4	0.309289	30.6	30.6	Cylinder
1003		1	65.6	26.53	0.31	5.49	0.76	298	15	23	38			96	16.95	35.06	0	27.897	33.6576	72.4454	1377	590	2399	60	1	28	Cube		32		0.580514	2.46364	0.243105	4.62081	1.97987	0.4	0.52963	32	32	Cylinder
1004	Al-Azzawi, M., Yu, T., & Hadi, M. N. S. (2018). Factors affecting the bond strength between the fly ash-based geopolymer concrete and steel reinforcement. Structures, S2352012418300353.	ER	62.9	25.8	2.3	3.1	0.3	300			72	16	43.68	108	14.7	29.4	14.5	40.2494	31.752	122.499	1333	627	2454.5	70	1	7	Cylinder		17		0.855514	2.42098	0.408329	4.44333	2.09	0.5	0.309289	20.06	20.06	Cylinder
1005			62.9	25.8	2.3	3.1	0.3	300			60	16	43.68	120	14.7	29.4	14	37.9512	35.28	120.769	1335	628	2457	70	1	7	Cylinder		18		0.806665	2.45973	0.402563	4.45	2.09333	0.5	0.309289	21.24	21.24	Cylinder
1006			62.9	25.8	2.3	3.1	0.3	300			51.4286	16	43.68	128.571	14.7	29.4	14	36.3096	37.8	119.89	1336	629	2459	70	1	7	Cylinder		21		0.771772	2.4874	0.399635	4.45333	2.09667	0.5	0.309289	24.78	24.78	Cylinder
1007			62.9	25.8	2.3	3.1	0.3	400			96	16	43.68	144	14.7	29.4	10	53.6659	42.336	153.998	1177	554	2381	70	1	7	Cylinder		19		0.855514	2.42098	0.384995	2.9425	1.385	0.5	0.309289	22.42	22.42	Cylinder
1008			62.9	25.8	2.3	3.1	0.3	400			80	16	43.68	160	14.7	29.4	10	50.6016	47.04	152.358	1179	555	2384	70	1	7	Cylinder		20		0.806665	2.45973	0.380896	2.9475	1.3875	0.5	0.309289	23.6	23.6	Cylinder
1009			62.9	25.8	2.3	3.1	0.3	400			68.5714	16	43.68	171.429	14.7	29.4	9.5	48.4128	50.4	150.687	1181	556	2386.5	70	1	7	Cylinder		22		0.771772	2.4874	0.376718	2.9525	1.39	0.5	0.309289	25.96	25.96	Cylinder
1010			62.9	25.8	2.3	3.1	0.3	500			120	16	43.68	180	14.7	29.4	6.5	67.0824	52.92	186.498	1020	480	2306.5	70	1	7	Cylinder		22		0.855514	2.42098	0.372995	2.04	0.96	0.5	0.309289	25.96	25.96	Cylinder
1011			62.9	25.8	2.3	3.1	0.3	500			100	16	43.68	200	14.7	29.4	6	63.252	58.8	183.948	1023	482	2311	70	1	7	Cylinder		25		0.806665	2.45973	0.367896	2.046	0.964	0.5	0.309289	29.5	29.5	Cylinder
1012			62.9	25.8	2.3	3.1	0.3	500			85.7143	16	43.68	214.286	14.7	29.4	5.7	60.516	63	182.184	1026	483	2314.7	70	1	7	Cylinder		26		0.771772	2.4874	0.364368	2.052	0.966	0.5	0.309289	30.68	30.68	Cylinder
1013		MP	66.6	25.9	0.4	0.9	0.1	300			72	16	43.68	108	14.7	29.4	12.7	40.2494	31.752	120.699	1321	622	2435.7	70	1	7	Cylinder		19		0.852211	2.53307	0.402329	4.40333	2.07333	0.5	0.309289	22.42	22.42	Cylinder
1014			66.6	25.9	0.4	0.9	0.1	300			60	16	43.68	120	14.7	29.4	12.2	37.9512	35.28	118.969	1323	623	2438.2	70	1	7	Cylinder		20		0.80355	2.57166	0.396563	4.41	2.07667	0.5	0.309289	23.6	23.6	Cylinder
1015			66.6	25.9	0.4	0.9	0.1	300			51.4286	16	43.68	128.571	14.7	29.4	12	36.3096	37.8	117.89	1324	623	2439	70	1	7	Cylinder		20		0.768792	2.59923	0.392968	4.41333	2.07667	0.5	0.309289	23.6	23.6	Cylinder
1016			66.6	25.9	0.4	0.9	0.1	400			96	16	43.68	144	14.7	29.4	9.5	53.6659	42.336	153.498	1161	546	2356.5	70	1	7	Cylinder		20		0.852211	2.53307	0.383745	2.9025	1.365	0.5	0.309289	23.6	23.6	Cylinder
1017			66.6	25.9	0.4	0.9	0.1	400			80	16	43.68	160	14.7	29.4	9.5	50.6016	47.04	151.858	1164	548	2361.5	70	1	7	Cylinder		21		0.80355	2.57166	0.379646	2.91	1.37	0.5	0.309289	24.78	24.78	Cylinder
1018			66.6	25.9	0.4	0.9	0.1	400			68.5714	16	43.68	171.429	14.7	29.4	9.2	48.4128	50.4	150.387	1165	548	2362.2	70	1	7	Cylinder		22		0.768792	2.59923	0.375968	2.9125	1.37	0.5	0.309289	25.96	25.96	Cylinder
1019			66.6	25.9	0.4	0.9	0.1	500			120	16	43.68	180	14.7	29.4	7	67.0824	52.92	186.998	1000	471	2278	70	1	7	Cylinder		21		0.852211	2.53307	0.373995	2	0.942	0.5	0.309289	24.78	24.78	Cylinder
1020			66.6	25.9	0.4	0.9	0.1	500			100	16	43.68	200	14.7	29.4	6.7	63.252	58.8	184.648	1005	475	2286.7	70	1	7	Cylinder		25		0.80355	2.57166	0.369296	2.01	0.95	0.5	0.309289	29.5	29.5	Cylinder
1021			66.6	25.9	0.4	0.9	0.1	500			85.7143	16	43.68	214.286	14.7	29.4	6.7	60.516	63	183.184	1005	475	2286.7	70	1	7	Cylinder		26		0.768792	2.59923	0.366368	2.01	0.95	0.5	0.309289	30.68	30.68	Cylinder
1022		BW	77.2	15.2	0.6	2.5	0.3	300			72	16	43.68	108	14.7	29.4	16.5	40.2494	31.752	124.499	1333	627	2456.5	70	1	7	Cylinder		16		1.45212	4.90897	0.414995	4.44333	2.09	0.5	0.309289	18.88	18.88	Cylinder
1023			77.2	15.2	0.6	2.5	0.3	300			60	16	43.68	120	14.7	29.4	16.2	37.9512	35.28	122.969	1335	628	2459.2	70	1	7	Cylinder		18		1.36921	4.97474	0.409896	4.45	2.09333	0.5	0.309289	21.24	21.24	Cylinder
1024			77.2	15.2	0.6	2.5	0.3	300			51.4286	16	43.68	128.571	14.7	29.4	16.2	36.3096	37.8	122.09	1336	629	2461.2	70	1	7	Cylinder		19		1.30998	5.02171	0.406968	4.45333	2.09667	0.5	0.309289	22.42	22.42	Cylinder
1025			77.2	15.2	0.6	2.5	0.3	400			96	16	43.68	144	14.7	29.4	13.7	53.6659	42.336	157.698	1177	554	2384.7	70	1	7	Cylinder		18		1.45212	4.90897	0.394245	2.9425	1.385	0.5	0.309289	21.24	21.24	Cylinder
1026			77.2	15.2	0.6	2.5	0.3	400			80	16	43.68	160	14.7	29.4	13	50.6016	47.04	155.358	1179	555	2387	70	1	7	Cylinder		19		1.36921	4.97474	0.388396	2.9475	1.3875	0.5	0.309289	22.42	22.42	Cylinder
1027			77.2	15.2	0.6	2.5	0.3	400			68.5714	16	43.68	171.429	14.7	29.4	13	48.4128	50.4	154.187	1181	556	2390	70	1	7	Cylinder		20		1.30998	5.02171	0.385468	2.9525	1.39	0.5	0.309289	23.6	23.6	Cylinder
1028			77.2	15.2	0.6	2.5	0.3	500			120	16	43.68	180	14.7	29.4	10	67.0824	52.92	189.998	1020	480	2310	70	1	7	Cylinder		21		1.45212	4.90897	0.379995	2.04	0.96	0.5	0.309289	24.78	24.78	Cylinder
1029			77.2	15.2	0.6	2.5	0.3	500			100	16	43.68	200	14.7	29.4	9.5	63.252	58.8	187.448	1023	482	2314.5	70	1	7	Cylinder		21		1.36921	4.97474	0.374896	2.046	0.964	0.5	0.309289	24.78	24.78	Cylinder
1030			77.2	15.2	0.6	2.5	0.3	500			85.7143	16	43.68	214.286	14.7	29.4	9.2	60.516	63	185.684	1026	483	2318.2	70	1	7	Cylinder		23		1.30998	5.02171	0.371368	2.052	0.966	0.5	0.309289	27.14	27.14	Cylinder
1031		GL	43.4	26.2	5.4	17.4	1.4	300			60	12	34.83	90	14.7	29.4	11	29.4259	26.46	105.114	1321	622	2404	70	1	7	Cylinder		45		0.615909	1.69416	0.35038	4.40333	2.07333	0.5	0.309289	53.1	53.1	Cylinder
1032			43.4	26.2	5.4	17.4	1.4	300			50	12	34.83	100	14.7	29.4	10.5	28.1966	29.4	102.903	1323	623	2406.5	70	1	7	Cylinder		39		0.590178	1.72595	0.343011	4.41	2.07667	0.5	0.309289	46.02	46.02	Cylinder
1033			43.4	26.2	5.4	17.4	1.4	300			42.8571	12	34.83	107.143	14.7	29.4	10.2	27.3185	31.5	101.381	1324	623	2407.2	70	1	7	Cylinder		34		0.571799	1.74866	0.337938	4.41333	2.07667	0.5	0.309289	40.12	40.12	Cylinder
1034			43.4	26.2	5.4	17.4	1.4	400			80	12	34.83	120	14.7	29.4	9.5	39.2346	35.28	134.985	1161	546	2316.5	70	1	7	Cylinder		58		0.615909	1.69416	0.337463	2.9025	1.365	0.5	0.309289	60.32	60.32	Cylinder
1035			43.4	26.2	5.4	17.4	1.4	400			66.6667	12	34.83	133.333	14.7	29.4	8	37.5955	39.2	131.204	1164	548	2320	70	1	7	Cylinder		47		0.590178	1.72595	0.328011	2.91	1.37	0.5	0.309289	55.46	55.46	Cylinder
1036			43.4	26.2	5.4	17.4	1.4	400			57.1429	12	34.83	142.857	14.7	29.4	7.7	36.4247	42	129.275	1165	548	2320.7	70	1	7	Cylinder		42		0.571799	1.74866	0.323188	2.9125	1.37	0.5	0.309289	49.56	49.56	Cylinder
1037			43.4	26.2	5.4	17.4	1.4	500			100	12	34.83	150	14.7	29.4	6.5	49.0433	44.1	163.357	1000	471	2227.5	70	1	7	Cylinder		64		0.615909	1.69416	0.326713	2	0.942	0.5	0.309289	66.56	66.56	Cylinder
1038			43.4	26.2	5.4	17.4	1.4	500			83.3333	12	34.83	166.667	14.7	29.4	5.7	46.9944	49	159.706	1005	475	2235.7	70	1	7	Cylinder		62		0.590178	1.72595	0.319411	2.01	0.95	0.5	0.309289	64.48	64.48	Cylinder
1039			43.4	26.2	5.4	17.4	1.4	500			71.4286	12	34.83	178.571	14.7	29.4	4.8	45.5309	52.5	156.769	1005	475	2234.8	70	1	7	Cylinder		53		0.571799	1.74866	0.313538	2.01	0.95	0.5	0.309289	55.12	55.12	Cylinder
1040		CL	52.7	33.4	1	9	0.6	300			60	12	34.83	90	14.7	29.4	12.3	29.4259	26.46	106.414	1408	663	2533.3	70	1	7	Cylinder		30		0.483138	1.56563	0.354714	4.69333	2.21	0.5	0.309289	35.4	35.4	Cylinder
1041			52.7	33.4	1	9	0.6	300			50	12	34.83	100	14.7	29.4	11.5	28.1966	29.4	103.903	1410	663	2534.5	70	1	7	Cylinder		28		0.462954	1.59057	0.346345	4.7	2.21	0.5	0.309289	33.04	33.04	Cylinder
1042			52.7	33.4	1	9	0.6	300			42.8571	12	34.83	107.143	14.7	29.4	11.5	27.3185	31.5	102.681	1411	664	2536.5	70	1	7	Cylinder		27		0.448537	1.60838	0.342272	4.70333	2.21333	0.5	0.309289	31.86	31.86	Cylinder
1043			52.7	33.4	1	9	0.6	400			80	12	34.83	120	14.7	29.4	9	39.2346	35.28	134.485	1277	601	2487	70	1	7	Cylinder		35		0.483138	1.56563	0.336213	3.1925	1.5025	0.5	0.309289	41.3	41.3	Cylinder
1044			52.7	33.4	1	9	0.6	400			66.6667	12	34.83	133.333	14.7	29.4	9	37.5955	39.2	132.204	1279	602	2490	70	1	7	Cylinder		30		0.462954	1.59057	0.330511	3.1975	1.505	0.5	0.309289	35.4	35.4	Cylinder
1045			52.7	33.4	1	9	0.6	400			57.1429	12	34.83	142.857	14.7	29.4	9	36.4247	42	130.575	1280	602	2491	70	1	7	Cylinder		28		0.448537	1.60838	0.326438	3.2	1.505	0.5	0.309289	33.04	33.04	Cylinder
1046			52.7	33.4	1	9	0.6	500			100	12	34.83	150	14.7	29.4	7	49.0433	44.1	163.857	1145	539	2441	70	1	7	Cylinder		43		0.483138	1.56563	0.327713	2.29	1.078	0.5	0.309289	50.74	50.74	Cylinder
1047			52.7	33.4	1	9	0.6	500			83.3333	12	34.83	166.667	14.7	29.4	7	46.9944	49	161.006	1148	540	2445	70	1	7	Cylinder		41		0.462954	1.59057	0.322011	2.296	1.08	0.5	0.309289	48.38	48.38	Cylinder
1048			52.7	33.4	1	9	0.6	500			71.4286	12	34.83	178.571	14.7	29.4	7	45.5309	52.5	158.969	1150	541	2448	70	1	7	Cylinder		36		0.448537	1.60838	0.317938	2.3	1.082	0.5	0.309289	42.48	42.48	Cylinder
1049	Hardjito, D., & Rangan, B. V. (2005). Development and properties of low-calcium fly ash-based geopolymer concrete. Available at https://espace.curtin.edu.au/bitstream/handle/20.500.11937/5594/19327_downloaded_stream_419.pdf?sequence=2	1	53.36	26.49	1.34	10.36	0.77	476			120	8	25.1	48	14.7	29.4	0	30.399	14.112	123.489	1294	554	2492	60	1	7	Cylinder		17		0.396624	1.80732	0.259431	2.71849	1.16387	0.4	0.309289	20.06	20.06	Cylinder
1050			53.36	26.49	1.34	10.36	0.77	476			48	8	25.1	120	14.7	29.4	0	26.9772	35.28	105.743	1294	554	2492	60	0.166667	7	Cylinder		24		0.351979	1.95002	0.222149	2.71849	1.16387	0.4	0.309289	28.32	28.32	Cylinder
1051			53.36	26.49	1.34	10.36	0.77	476			48	8	25.1	120	14.7	29.4	0	26.9772	35.28	105.743	1294	554	2492	90	0.166667	7	Cylinder		37		0.351979	1.95002	0.222149	2.71849	1.16387	0.7	0.309289	43.66	43.66	Cylinder
1052			53.36	26.49	1.34	10.36	0.77	476			48	8	25.1	120	14.7	29.4	0	26.9772	35.28	105.743	1294	554	2492	30	1	7	Cylinder		20		0.351979	1.95002	0.222149	2.71849	1.16387	0.1	0.309289	23.6	23.6	Cylinder
1053			53.36	26.49	1.34	10.36	0.77	476			48	8	25.1	120	14.7	29.4	0	26.9772	35.28	105.743	1294	554	2492	60	1	7	Cylinder		57		0.351979	1.95002	0.222149	2.71849	1.16387	0.4	0.309289	59.28	59.28	Cylinder
1054			53.36	26.49	1.34	10.36	0.77	476			48	8	25.1	120	14.7	29.4	0	26.9772	35.28	105.743	1294	554	2492	90	1	7	Cylinder		66		0.351979	1.95002	0.222149	2.71849	1.16387	0.7	0.309289	68.64	68.64	Cylinder
1055			53.36	26.49	1.34	10.36	0.77	476			120	14	39.34	48	14.7	29.4	0	43.6422	14.112	110.246	1294	554	2492	60	1	7	Cylinder		48		0.569411	1.80732	0.231609	2.71849	1.16387	0.4	0.309289	56.64	56.64	Cylinder
1056			53.36	26.49	1.34	10.36	0.77	476			48	14	39.34	120	14.7	29.4	0	32.2745	35.28	100.446	1294	554	2492	30	2	7	Cylinder		49		0.421094	1.95002	0.21102	2.71849	1.16387	0.1	0.309289	57.82	57.82	Cylinder
1057			53.36	26.49	1.34	10.36	0.77	476			48	14	39.34	120	14.7	29.4	0	32.2745	35.28	100.446	1294	554	2492	60	0.166667	7	Cylinder		25		0.421094	1.95002	0.21102	2.71849	1.16387	0.4	0.309289	29.5	29.5	Cylinder
1058			53.36	26.49	1.34	10.36	0.77	476			48	14	39.34	120	14.7	29.4	0	32.2745	35.28	100.446	1294	554	2492	90	0.166667	7	Cylinder		30		0.421094	1.95002	0.21102	2.71849	1.16387	0.7	0.309289	35.4	35.4	Cylinder
1059			53.36	26.49	1.34	10.36	0.77	476			48	14	39.34	120	14.7	29.4	0	32.2745	35.28	100.446	1294	554	2492	30	1	7	Cylinder		29		0.421094	1.95002	0.21102	2.71849	1.16387	0.1	0.309289	34.22	34.22	Cylinder
1060			53.36	26.49	1.34	10.36	0.77	476			48	14	39.34	120	14.7	29.4	0	32.2745	35.28	100.446	1294	554	2492	90	1	7	Cylinder		70		0.421094	1.95002	0.21102	2.71849	1.16387	0.7	0.309289	72.8	72.8	Cylinder
1061		3	48	29	1.78	12.7	0.89	408			51.5	14	39.34	103	14.7	29.4	16.5	30.8426	30.282	109.875	1294	554	2427	60	1	3	Cylinder		42		0.428846	1.62444	0.269303	3.17157	1.35784	0.4	0.174617	49.56	49.56	Cylinder
1062			48	29	1.78	12.7	0.89	408			51.5	14	39.34	103	14.7	29.4	16.5	30.8426	30.282	109.875	1294	554	2427	60	1	3	Cylinder		41		0.428846	1.62444	0.269303	3.17157	1.35784	0.4	0.174617	48.38	48.38	Cylinder
1063			48	29	1.78	12.7	0.89	408			51.5	14	39.34	103	14.7	29.4	16.5	30.8426	30.282	109.875	1294	554	2427	60	1	3	Cylinder		41		0.428846	1.62444	0.269303	3.17157	1.35784	0.4	0.174617	48.38	48.38	Cylinder
1064			48	29	1.78	12.7	0.89	408			51.5	14	39.34	103	14.7	29.4	16.5	30.8426	30.282	109.875	1294	554	2427	60	1	3	Cylinder		36		0.428846	1.62444	0.269303	3.17157	1.35784	0.4	0.174617	42.48	42.48	Cylinder
1065		2	47.8	24.4	2.42	17.4	1.19	408			41	12	34.83	103	14.7	29.4	14.3	26.2082	30.282	101.81	1201	647	2414.3	60	1	7	Cylinder		40		0.433108	1.92372	0.249534	2.94363	1.58578	0.4	0.309289	47.2	47.2	Cylinder
1066			47.8	24.4	2.42	17.4	1.19	408			41	12	34.83	103	14.7	29.4	14.3	26.2082	30.282	101.81	1201	647	2414.3	60	1	7	Cylinder		41		0.433108	1.92372	0.249534	2.94363	1.58578	0.4	0.309289	48.38	48.38	Cylinder
1067			47.8	24.4	2.42	17.4	1.19	408			41	12	34.83	103	14.7	29.4	14.3	26.2082	30.282	101.81	1201	647	2414.3	60	1	7	Cylinder		48		0.433108	1.92372	0.249534	2.94363	1.58578	0.4	0.309289	56.64	56.64	Cylinder
1068			47.8	24.4	2.42	17.4	1.19	408			41	12	34.83	103	14.7	29.4	14.3	26.2082	30.282	101.81	1201	647	2414.3	60	1	7	Cylinder		50		0.433108	1.92372	0.249534	2.94363	1.58578	0.4	0.309289	59	59	Cylinder
1069			47.8	24.4	2.42	17.4	1.19	408			41	12	34.83	103	14.7	29.4	14.3	26.2082	30.282	101.81	1201	647	2414.3	60	1	7	Cylinder		49		0.433108	1.92372	0.249534	2.94363	1.58578	0.4	0.309289	57.82	57.82	Cylinder
1070			47.8	24.4	2.42	17.4	1.19	408			41	14	39.34	103	14.7	29.4	17.6	27.6413	30.282	103.677	1201	647	2417.6	60	1	7	Cylinder		43		0.45679	1.92372	0.25411	2.94363	1.58578	0.4	0.309289	50.74	50.74	Cylinder
1071			47.8	24.4	2.42	17.4	1.19	408			41	14	39.34	103	14.7	29.4	17.6	27.6413	30.282	103.677	1201	647	2417.6	60	1	7	Cylinder		53		0.45679	1.92372	0.25411	2.94363	1.58578	0.4	0.309289	55.12	55.12	Cylinder
1072			47.8	24.4	2.42	17.4	1.19	408			41	14	39.34	103	14.7	29.4	17.6	27.6413	30.282	103.677	1201	647	2417.6	60	1	7	Cylinder		56		0.45679	1.92372	0.25411	2.94363	1.58578	0.4	0.309289	58.24	58.24	Cylinder
1073			47.8	24.4	2.42	17.4	1.19	408			41	14	39.34	103	14.7	29.4	17.6	27.6413	30.282	103.677	1201	647	2417.6	60	1	7	Cylinder		57		0.45679	1.92372	0.25411	2.94363	1.58578	0.4	0.309289	59.28	59.28	Cylinder
1074			47.8	24.4	2.42	17.4	1.19	408			41	14	39.34	103	14.7	29.4	17.6	27.6413	30.282	103.677	1201	647	2417.6	60	1	7	Cylinder		57		0.45679	1.92372	0.25411	2.94363	1.58578	0.4	0.309289	59.28	59.28	Cylinder
1075			47.8	24.4	2.42	17.4	1.19	408			41	14	39.34	103	14.7	29.4	17.6	27.6413	30.282	103.677	1201	647	2417.6	60	1	7	Cylinder		58		0.45679	1.92372	0.25411	2.94363	1.58578	0.4	0.309289	60.32	60.32	Cylinder
1076			47.8	24.4	2.42	17.4	1.19	408			41	12	34.83	103	14.7	29.4	14.3	26.2082	30.282	101.81	1201	647	2414.3	60	1	7	Cylinder		38		0.433108	1.92372	0.249534	2.94363	1.58578	0.4	0.309289	44.84	44.84	Cylinder
1077			47.8	24.4	2.42	17.4	1.19	408			41	12	34.83	103	14.7	29.4	14.3	26.2082	30.282	101.81	1201	647	2414.3	60	1	7	Cylinder		53		0.433108	1.92372	0.249534	2.94363	1.58578	0.4	0.309289	55.12	55.12	Cylinder
1078			47.8	24.4	2.42	17.4	1.19	408			41	12	34.83	103	14.7	29.4	14.3	26.2082	30.282	101.81	1201	647	2414.3	60	1	7	Cylinder		56		0.433108	1.92372	0.249534	2.94363	1.58578	0.4	0.309289	58.24	58.24	Cylinder
1079			47.8	24.4	2.42	17.4	1.19	408			41	12	34.83	103	14.7	29.4	14.3	26.2082	30.282	101.81	1201	647	2414.3	60	1	7	Cylinder		59		0.433108	1.92372	0.249534	2.94363	1.58578	0.4	0.309289	61.36	61.36	Cylinder
1080			47.8	24.4	2.42	17.4	1.19	408			41	12	34.83	103	14.7	29.4	14.3	26.2082	30.282	101.81	1201	647	2414.3	60	1	7	Cylinder		59		0.433108	1.92372	0.249534	2.94363	1.58578	0.4	0.309289	61.36	61.36	Cylinder
1081			47.8	24.4	2.42	17.4	1.19	408			41	12	34.83	103	14.7	29.4	14.3	26.2082	30.282	101.81	1201	647	2414.3	60	1	7	Cylinder		59		0.433108	1.92372	0.249534	2.94363	1.58578	0.4	0.309289	61.36	61.36	Cylinder
1082			47.8	24.4	2.42	17.4	1.19	408			41	8	25.1	103	14.7	29.4	0	23.1165	30.282	90.6015	1201	647	2400	60	1	7	Cylinder		63		0.382016	1.92372	0.222062	2.94363	1.58578	0.4	0.309289	65.52	65.52	Cylinder
1083		1	53.36	26.49	1.34	10.36	0.77	408			41	14	39.34	103	14.7	29.4	0	27.6413	30.282	86.0767	1294	554	2400	30	1	7	Cylinder		44		0.42075	1.95035	0.210972	3.17157	1.35784	0.1	0.309289	51.92	51.92	Cylinder
1084			53.36	26.49	1.34	10.36	0.77	408			41	14	39.34	103	14.7	29.4	0	27.6413	30.282	86.0767	1294	554	2400	45	1	7	Cylinder		55		0.42075	1.95035	0.210972	3.17157	1.35784	0.25	0.309289	57.2	57.2	Cylinder
1085			53.36	26.49	1.34	10.36	0.77	408			41	14	39.34	103	14.7	29.4	0	27.6413	30.282	86.0767	1294	554	2400	60	1	7	Cylinder		59		0.42075	1.95035	0.210972	3.17157	1.35784	0.4	0.309289	61.36	61.36	Cylinder
1086			53.36	26.49	1.34	10.36	0.77	408			41	14	39.34	103	14.7	29.4	0	27.6413	30.282	86.0767	1294	554	2400	75	1	7	Cylinder		65		0.42075	1.95035	0.210972	3.17157	1.35784	0.55	0.309289	67.6	67.6	Cylinder
1087			53.36	26.49	1.34	10.36	0.77	408			41	14	39.34	103	14.7	29.4	10.7	27.6413	30.282	96.7767	1294	554	2410.7	30	1	7	Cylinder		35		0.42075	1.95035	0.237198	3.17157	1.35784	0.1	0.309289	41.3	41.3	Cylinder
1088			53.36	26.49	1.34	10.36	0.77	408			41	14	39.34	103	14.7	29.4	10.7	27.6413	30.282	96.7767	1294	554	2410.7	45	1	7	Cylinder		42		0.42075	1.95035	0.237198	3.17157	1.35784	0.25	0.309289	49.56	49.56	Cylinder
1089			53.36	26.49	1.34	10.36	0.77	408			41	14	39.34	103	14.7	29.4	10.7	27.6413	30.282	96.7767	1294	554	2410.7	75	1	7	Cylinder		60		0.42075	1.95035	0.237198	3.17157	1.35784	0.55	0.309289	62.4	62.4	Cylinder
1090			53.36	26.49	1.34	10.36	0.77	408			41	14	39.34	103	14.7	29.4	10.7	27.6413	30.282	96.7767	1294	554	2410.7	90	1	7	Cylinder		59		0.42075	1.95035	0.237198	3.17157	1.35784	0.7	0.309289	61.36	61.36	Cylinder
1091			53.36	26.49	1.34	10.36	0.77	408			41	14	39.34	103	14.7	29.4	21.3	27.6413	30.282	107.377	1294	554	2421.3	30	1	7	Cylinder		32		0.42075	1.95035	0.263178	3.17157	1.35784	0.1	0.309289	37.76	37.76	Cylinder
1092			53.36	26.49	1.34	10.36	0.77	408			41	14	39.34	103	14.7	29.4	21.3	27.6413	30.282	107.377	1294	554	2421.3	45	1	7	Cylinder		37		0.42075	1.95035	0.263178	3.17157	1.35784	0.25	0.309289	43.66	43.66	Cylinder
1093			53.36	26.49	1.34	10.36	0.77	408			41	14	39.34	103	14.7	29.4	21.3	27.6413	30.282	107.377	1294	554	2421.3	60	1	7	Cylinder		44		0.42075	1.95035	0.263178	3.17157	1.35784	0.4	0.309289	51.92	51.92	Cylinder
1094			53.36	26.49	1.34	10.36	0.77	408			41	14	39.34	103	14.7	29.4	21.3	27.6413	30.282	107.377	1294	554	2421.3	75	1	7	Cylinder		44		0.42075	1.95035	0.263178	3.17157	1.35784	0.55	0.309289	51.92	51.92	Cylinder
1095			53.36	26.49	1.34	10.36	0.77	408			41	14	39.34	103	14.7	29.4	21.3	27.6413	30.282	107.377	1294	554	2421.3	90	1	7	Cylinder		44		0.42075	1.95035	0.263178	3.17157	1.35784	0.7	0.309289	51.92	51.92	Cylinder
1096		2	47.8	24.4	2.42	17.4	1.19	408			41	8	25.1	103	14.7	29.4	0	23.1165	30.282	90.6015	1201	647	2400	60	1	7	Cylinder		55		0.382016	1.92372	0.222062	2.94363	1.58578	0.4	0.309289	57.2	57.2	Cylinder
1097			47.8	24.4	2.42	17.4	1.19	408			41	8	25.1	103	14.7	29.4	0	23.1165	30.282	90.6015	1201	647	2400	60	1	7	Cylinder		47		0.382016	1.92372	0.222062	2.94363	1.58578	0.4	0.309289	55.46	55.46	Cylinder
1098			47.8	24.4	2.42	17.4	1.19	408			41	10	30.1	103	14.7	29.4	7.5	24.7053	30.282	96.5127	1201	647	2407.5	60	1	7	Cylinder		53		0.408271	1.92372	0.236551	2.94363	1.58578	0.4	0.309289	55.12	55.12	Cylinder
1099			47.8	24.4	2.42	17.4	1.19	408			41	10	30.1	103	14.7	29.4	7.5	24.7053	30.282	96.5127	1201	647	2407.5	60	1	7	Cylinder		45		0.408271	1.92372	0.236551	2.94363	1.58578	0.4	0.309289	53.1	53.1	Cylinder
1100			47.8	24.4	2.42	17.4	1.19	408			41	12	34.83	103	14.7	29.4	14.4	26.2082	30.282	101.91	1201	647	2414.4	60	1	7	Cylinder		51		0.433108	1.92372	0.249779	2.94363	1.58578	0.4	0.309289	53.04	53.04	Cylinder
1101			47.8	24.4	2.42	17.4	1.19	408			41	12	34.83	103	14.7	29.4	14.4	26.2082	30.282	101.91	1201	647	2414.4	60	1	7	Cylinder		42		0.433108	1.92372	0.249779	2.94363	1.58578	0.4	0.309289	49.56	49.56	Cylinder
1102			47.8	24.4	2.42	17.4	1.19	408			41	14	39.34	103	14.7	29.4	20.7	27.6413	30.282	106.777	1201	647	2420.7	60	1	7	Cylinder		45		0.45679	1.92372	0.261708	2.94363	1.58578	0.4	0.309289	53.1	53.1	Cylinder
1103			47.8	24.4	2.42	17.4	1.19	408			41	14	39.34	103	14.7	29.4	20.7	27.6413	30.282	106.777	1201	647	2420.7	60	1	7	Cylinder		40		0.45679	1.92372	0.261708	2.94363	1.58578	0.4	0.309289	47.2	47.2	Cylinder
1104			47.8	24.4	2.42	17.4	1.19	408			41	16	43.68	103	14.7	29.4	26.5	29.0203	30.282	111.198	1201	647	2426.5	60	1	7	Cylinder		47		0.47958	1.92372	0.272543	2.94363	1.58578	0.4	0.309289	55.46	55.46	Cylinder
1105			47.8	24.4	2.42	17.4	1.19	408			41	16	43.68	103	14.7	29.4	26.5	29.0203	30.282	111.198	1201	647	2426.5	60	1	7	Cylinder		40		0.47958	1.92372	0.272543	2.94363	1.58578	0.4	0.309289	47.2	47.2	Cylinder
1106			47.8	24.4	2.42	17.4	1.19	408			41	14	39.34	103	14.7	29.4	20.7	27.6413	30.282	106.777	1201	647	2420.7	60	1	21	Cylinder		37		0.45679	1.92372	0.261708	2.94363	1.58578	0.4	0.483905	43.66	43.66	Cylinder
1107			47.8	24.4	2.42	17.4	1.19	408			41	14	39.34	103	14.7	29.4	20.7	27.6413	30.282	106.777	1201	647	2420.7	60	1	21	Cylinder		40		0.45679	1.92372	0.261708	2.94363	1.58578	0.4	0.483905	47.2	47.2	Cylinder
1108			47.8	24.4	2.42	17.4	1.19	408			41	14	39.34	103	14.7	29.4	20.7	27.6413	30.282	106.777	1201	647	2420.7	60	1	21	Cylinder		45		0.45679	1.92372	0.261708	2.94363	1.58578	0.4	0.483905	53.1	53.1	Cylinder
1109			47.8	24.4	2.42	17.4	1.19	408			41	14	39.34	103	14.7	29.4	20.7	27.6413	30.282	106.777	1201	647	2420.7	60	1	21	Cylinder		45		0.45679	1.92372	0.261708	2.94363	1.58578	0.4	0.483905	53.1	53.1	Cylinder
1110			47.8	24.4	2.42	17.4	1.19	408			41	14	39.34	103	14.7	29.4	20.7	27.6413	30.282	106.777	1201	647	2420.7	60	1	21	Cylinder		47		0.45679	1.92372	0.261708	2.94363	1.58578	0.4	0.483905	55.46	55.46	Cylinder
1111			47.8	24.4	2.42	17.4	1.19	408			41	14	39.34	103	14.7	29.4	20.7	27.6413	30.282	106.777	1201	647	2420.7	60	1	21	Cylinder		49		0.45679	1.92372	0.261708	2.94363	1.58578	0.4	0.483905	57.82	57.82	Cylinder
1112			47.8	24.4	2.42	17.4	1.19	408			41	14	39.34	103	14.7	29.4	20.7	27.6413	30.282	106.777	1201	647	2420.7	60	1	21	Cylinder		52		0.45679	1.92372	0.261708	2.94363	1.58578	0.4	0.483905	54.08	54.08	Cylinder
1113		3	48	29	1.78	12.7	0.89	408			41	14	39.34	103	14.7	29.4	16.5	27.6413	30.282	102.577	1201	647	2416.5	90	0.166667	3	Cylinder		40		0.384334	1.62444	0.251414	2.94363	1.58578	0.7	0.174617	47.2	47.2	Cylinder
1114			48	29	1.78	12.7	0.89	408			41	14	39.34	103	14.7	29.4	16.5	27.6413	30.282	102.577	1201	647	2416.5	90	0.166667	3	Cylinder		47		0.384334	1.62444	0.251414	2.94363	1.58578	0.7	0.174617	55.46	55.46	Cylinder
1115			48	29	1.78	12.7	0.89	408			41	14	39.34	103	14.7	29.4	16.5	27.6413	30.282	102.577	1201	647	2416.5	90	0.166667	3	Cylinder		56		0.384334	1.62444	0.251414	2.94363	1.58578	0.7	0.174617	58.24	58.24	Cylinder
1116		2	47.8	24.4	2.42	17.4	1.19	408			41	8	25.1	103	14.7	29.4	0	23.1165	30.282	90.6015	1201	647	2400	90	1	90	Cylinder		68		0.382016	1.92372	0.222062	2.94363	1.58578	0.7	0.715213	70.72	70.72	Cylinder
1117			47.8	24.4	2.42	17.4	1.19	408			55.4	8	25.1	103	14.7	29.4	0	25.9177	30.282	102.2	1201	647	2414.4	60	1	90	Cylinder		55		0.428307	1.92372	0.250491	2.94363	1.58578	0.4	0.715213	57.2	57.2	Cylinder
1118			47.8	24.4	2.42	17.4	1.19	408			55.4	8	25.1	103	14.7	29.4	0	25.9177	30.282	102.2	1201	647	2414.4	60	1	90	Cylinder		44		0.428307	1.92372	0.250491	2.94363	1.58578	0.4	0.715213	51.92	51.92	Cylinder
1119	代金芯,石宵爽,王清远,张红恩,栾晨晨,张宽裕 & 杨富花.(2021).多因素对再生复合掺料基地聚物混凝土抗压强度的影响. 材料导报(09),9077-9082.	1	66.76	15.48	5.04	6.79		460	16.17	50.53	66.7			133.4	8.83	27.64	0	24.311	36.8718	138.917	1200	540	2400.1	80	1	3	Cube		37.7		0.561671	4.1059	0.301994	2.6087	1.17391	0.6	0.174617	37.7	37.7	Cylinder
1120	DAI Jinxin, SHI Xiaoshuang, WANG Qingyuan, ZHANG Hong'en, LUAN Chenchen, ZHANG Kuanyu, YANG Fuhua. (2021). Effect of Multi-factor on the Compressive Strength of Construction and Demolition Waste Based Geopolymer Concrete. Materials Reports, 35(9), 9077-9082. (in Chinese)		66.76	15.48	5.04	6.79		460	19.06	47.64	66.7			133.4	8.83	27.64	0	26.5507	36.8718	136.678	1200	540	2400.1	80	1	3	Cube		38.9		0.613417	4.1059	0.297125	2.6087	1.17391	0.6	0.174617	38.9	38.9	Cylinder
1121			66.76	15.48	5.04	6.79		460	21.63	45.07	66.7			133.4	8.83	27.64	0	28.5425	36.8718	134.686	1200	540	2400.1	80	1	3	Cube		42.6		0.659434	4.1059	0.292795	2.6087	1.17391	0.6	0.174617	42.6	42.6	Cylinder
1122			66.76	15.48	5.04	6.79		460	16.17	50.53	66.7			133.4	8.83	27.64	0	24.311	36.8718	138.917	1200	540	2400.1	80	1	7	Cube		38.4		0.561671	4.1059	0.301994	2.6087	1.17391	0.6	0.309289	38.4	38.4	Cylinder
1123			66.76	15.48	5.04	6.79		460	19.06	47.64	66.7			133.4	8.83	27.64	0	26.5507	36.8718	136.678	1200	540	2400.1	80	1	7	Cube		44		0.613417	4.1059	0.297125	2.6087	1.17391	0.6	0.309289	44	44	Cylinder
1124			66.76	15.48	5.04	6.79		460	21.63	45.07	66.7			133.4	8.83	27.64	0	28.5425	36.8718	134.686	1200	540	2400.1	80	1	7	Cube		47.2		0.659434	4.1059	0.292795	2.6087	1.17391	0.6	0.309289	47.2	47.2	Cylinder
1125			66.76	15.48	5.04	6.79		460	16.17	50.53	66.7			133.4	8.83	27.64	0	24.311	36.8718	138.917	1200	540	2400.1	80	1	28	Cube		42		0.561671	4.1059	0.301994	2.6087	1.17391	0.6	0.52963	42	42	Cylinder
1126			66.76	15.48	5.04	6.79		460	19.06	47.64	66.7			133.4	8.83	27.64	0	26.5507	36.8718	136.678	1200	540	2400.1	80	1	28	Cube		47.2		0.613417	4.1059	0.297125	2.6087	1.17391	0.6	0.52963	47.2	47.2	Cylinder
1127			66.76	15.48	5.04	6.79		460	21.63	45.07	66.7			133.4	8.83	27.64	0	28.5425	36.8718	134.686	1200	540	2400.1	80	1	28	Cube		50.6		0.659434	4.1059	0.292795	2.6087	1.17391	0.6	0.52963	50.6	50.6	Cylinder
1128			66.76	15.48	5.04	6.79		460	16.17	50.53	66.7			133.4	8.83	27.64	0	24.311	36.8718	138.917	1200	540	2400.1	20	0	3	Cube		10.1		0.561671	4.1059	0.301994	2.6087	1.17391	0	0.174617	10.1	10.1	Cylinder
1129			66.76	15.48	5.04	6.79		460	19.06	47.64	66.7			133.4	8.83	27.64	0	26.5507	36.8718	136.678	1200	540	2400.1	20	0	3	Cube		13.7		0.613417	4.1059	0.297125	2.6087	1.17391	0	0.174617	13.7	13.7	Cylinder
1130			66.76	15.48	5.04	6.79		460	21.63	45.07	66.7			133.4	8.83	27.64	0	28.5425	36.8718	134.686	1200	540	2400.1	20	0	3	Cube		12.8		0.659434	4.1059	0.292795	2.6087	1.17391	0	0.174617	12.8	12.8	Cylinder
1131			66.76	15.48	5.04	6.79		460	16.17	50.53	66.7			133.4	8.83	27.64	0	24.311	36.8718	138.917	1200	540	2400.1	20	0	7	Cube		19.8		0.561671	4.1059	0.301994	2.6087	1.17391	0	0.309289	19.8	19.8	Cylinder
1132			66.76	15.48	5.04	6.79		460	19.06	47.64	66.7			133.4	8.83	27.64	0	26.5507	36.8718	136.678	1200	540	2400.1	20	0	7	Cube		20.4		0.613417	4.1059	0.297125	2.6087	1.17391	0	0.309289	20.4	20.4	Cylinder
1133			66.76	15.48	5.04	6.79		460	21.63	45.07	66.7			133.4	8.83	27.64	0	28.5425	36.8718	134.686	1200	540	2400.1	20	0	7	Cube		18.6		0.659434	4.1059	0.292795	2.6087	1.17391	0	0.309289	18.6	18.6	Cylinder
1134			66.76	15.48	5.04	6.79		460	16.17	50.53	66.7			133.4	8.83	27.64	0	24.311	36.8718	138.917	1200	540	2400.1	20	0	28	Cube		26.5		0.561671	4.1059	0.301994	2.6087	1.17391	0	0.52963	26.5	26.5	Cylinder
1135			66.76	15.48	5.04	6.79		460	19.06	47.64	66.7			133.4	8.83	27.64	0	26.5507	36.8718	136.678	1200	540	2400.1	20	0	28	Cube		29		0.613417	4.1059	0.297125	2.6087	1.17391	0	0.52963	29	29	Cylinder
1136			66.76	15.48	5.04	6.79		460	21.63	45.07	66.7			133.4	8.83	27.64	0	28.5425	36.8718	134.686	1200	540	2400.1	20	0	28	Cube		27.1		0.659434	4.1059	0.292795	2.6087	1.17391	0	0.52963	27.1	27.1	Cylinder
