# Supplementary material for: Compressive strength prediction and low-carbon optimization of fly ash geopolymer concrete based on big data and ensemble learning
Source: PLoS One. 2024 Sep 12;19(9):e0310422. doi: 10.1371/journal.pone.0310422 (PMC11392388; doi:10.1371/journal.pone.0310422)
Supplement: S2 Table — (XLSX) [file pone.0310422.s003.xlsx]

## Sheet: Sheet1
x0	x1	x2	x3	x4	x5	x6	x7	x8	x9	x10	x11	Actual fc (MPa)	Predicted fc by Eq. (12) (MPa)		Predicted fc by Eq. (13) (MPa)
0.502	0.264	0.639632	0.632561	0.342813	0.435496	0.210972	2.72059	1.81127	0.55	2	0.309289	63.128	56.9138	38.6163	63.45	0.103656
0.478	0.244	0.545425	0.778065	0.353094	0.449794	0.249534	2.94363	1.58578	0.4	1	0.309289	57.82	52.188	31.7193	52.4108	29.2591
0.513	0.301	0.757368	0.42685	0.401845	0.411499	0.425343	2.375	2.125	0.4	1	0.330512	45.98	41.4921	20.1409	36.5484	88.9544
0.478	0.244	0.545425	0.778065	0.374523	0.449794	0.261708	2.94363	1.58578	0.4	1	0.309289	53.1	51.224	3.51925	50.8151	5.22089
0.7418	0.0944	0.681298	0.405919	0.808129	1	0.238932	2.55338	1.17429	0	0	0.174617	3.5	0.58032	8.52453	27.4903	575.534
0.666	0.259	0.272039	0	0.584066	0.568536	0.366368	2.01	0.95	0.5	1	0.309289	30.68	32.7985	4.48785	26.2739	19.4136
0.5336	0.2649	0.450835	0.641852	0.317674	0.425168	0.259431	2.71849	1.16387	0.4	1	0.309289	20.06	37.7771	313.894	41.624	465.008
0.5119	0.24	0.682494	0.523406	0.493002	0.500152	0.425343	2.375	2.125	0.6	2	0.174617	48.56	50.135	2.48074	36.8442	137.259
0.279	0.144	0.952434	0.749379	0.519752	0.460158	0.58707	2.425	1.9875	0.075	0	0.715213	15.222	14.6111	0.37325	21.1161	34.7406
0.4937	0.3125	0.657824	0.421038	0.594855	0.4457	0.521154	2.22837	1.68029	0.6	1	0.52963	43.542	40.9285	6.83013	37.259	39.4764
0.597	0.2836	0.522471	0.42685	0.291081	0.47466	0.307563	3.74596	2.01721	0.8	1	0.309289	38	43.7519	33.084	44.3388	40.1802
0.4523	0.1995	0.853672	0.704497	0.683453	0.516645	0.300505	2.63527	1.42029	0.03	0	0.52963	53.5012	46.5616	48.1576	43.9825	90.6049
0.279	0.144	0.952434	0.749379	0.674997	0.460158	0.560077	2.425	1.9875	0.075	0	0.715213	27.73	22.4216	28.1793	23.3853	18.8768
0.279	0.144	0.952434	0.749379	0.546618	0.475	0.570286	2.425	1.9875	0.075	0	0.309289	10.1716	16.4697	39.6657	17.2435	50.0122
0.4752	0.1729	0.533619	0.497491	0.978903	0.759432	0.778344	3.42652	2.58423	1	1	0.309289	30.85	11.7614	364.376	27.1501	13.6894
0.5076	0.2732	0.677349	0.430843	0.254621	0.446852	0.317572	2.57826	1.1587	0.6	1	0.309289	34.3	44.0016	94.1203	43.9752	93.6085
0.5186	0.0915	0.534337	0.953889	0.846801	0.877766	0.466977	2.54732	1.29415	0.55	1.08333	0.639801	32	39.4704	55.8073	35.0431	9.26054
0.5076	0.2732	0.677349	0.430843	0.239253	0.440426	0.284596	2.61087	1.17174	0.6	1	0.52963	49.9	51.4169	2.30112	51.322	2.02213
0.597	0.2836	0.522471	0.42685	0.473003	0.502234	0.322269	3.88572	2.09246	0.9	1	0.309289	48	47.4805	0.269881	45.6773	5.39516
0.4204	0.336	0.820522	0.391854	0.197377	0.279521	0.216422	2.99016	1.28103	0.8	1	0.52963	43.5	42.8649	0.403339	40.9381	6.56312
0.656	0.2653	0.238495	0.475033	0.479637	0.547447	0.242197	3.21662	1.37783	0.4	1	0.52963	38.1	36.4742	2.64316	35.3064	7.80437
0.597	0.2836	0.522471	0.42685	0.392245	0.488693	0.369242	4.05931	2.18594	0.8	1	0.309289	39	39.5106	0.260732	40.4775	2.18314
0.5359	0.2846	0.636921	0.596279	0.566143	0.466697	0.286397	2.87665	2.35362	0.4	1	0.174617	44.7	45.49	0.624173	44.8361	0.0185178
0.5076	0.2732	0.677349	0.430843	0.230578	0.432094	0.26337	2.63478	1.18261	0.6	1	0.52963	60.4	52.5731	61.2596	53.7537	44.1732
0.503	0.263	0.535052	0.713336	0.34434	0.437677	0.274208	2.94363	1.58578	0.4	1	0.52963	41.1348	50.243	82.9601	51.425	105.889
0.4523	0.1995	0.853672	0.704497	0.630817	0.536071	0.285724	2.63527	1.42029	0.4	1	0.52963	56.8524	66.9981	102.936	69.2231	153.035
0.478	0.244	0.545425	0.778065	0.353094	0.449794	0.249779	2.94363	1.58578	0.4	1	0.309289	53.04	52.1645	0.766466	52.3761	0.440823
0.505	0.2657	0.52476	0.7166	0.427072	0.432512	0.311904	2.80001	1.4	0.5	0.5	0.52963	33.7952	46.7716	168.386	47.9382	200.023
0.513	0.301	0.757368	0.42685	0.401845	0.411499	0.425343	2.375	2.125	0.5	2	0.540596	53.8	48.6457	26.5666	42.4398	129.055
0.4945	0.2961	0.604298	0.650825	0.336275	0.385443	0.346571	2.22427	1.67767	0.6	1	0.715213	55.744	53.0523	7.24509	57.2831	2.36873
0.505	0.2657	0.52476	0.7166	0.31129	0.420228	0.237141	2.34322	1.17161	0.4	1	0.309289	46.6336	48.8842	5.06519	52.1031	29.9152
0.3262	0.3123	0.870264	0.589249	0.345557	0.254987	0.316344	3.32889	1.69111	0	0	0.52963	13.2	24.6692	131.542	16.4386	10.4884
0.517	0.291	0.75946	0.437551	0.320641	0.416013	0.353204	3.42857	1.84286	0.45	1	0.52963	58.882	41.931	287.337	38.7986	403.342
0.49	0.31	0.664586	0.31628	0.0654149	0.350703	0.199028	2.62737	1.12632	0.05	0	0.309289	14.868	21.935	49.943	17.4317	6.57253
0.505	0.2657	0.52476	0.7166	0.340229	0.435012	0.274208	3.16667	1.35784	0.4	1	0.716969	44.722	56.136	130.279	54.498	95.5705
0.3262	0.3123	0.870264	0.589249	0.746712	0.370462	0.729533	3.77	1.91333	0	0	0.52963	16	6.79404	84.7498	9.99529	36.0566
0.597	0.2836	0.522471	0.42685	0.291078	0.474664	0.376999	4.04363	2.1775	0.8	1	0.309289	30	36.4561	41.6808	39.8944	97.8997
0.323	0.164	0.888661	0.800482	0.468113	0.457885	0.359417	2.14141	1.42828	0.07	0	0.52963	33.7	39.5896	34.6872	41.2206	56.5598
0.656	0.2653	0.238495	0.475033	0.407883	0.547447	0.257814	3.21662	1.37783	0.4	1	0.174617	22.5	21.4356	1.13291	30.6916	67.1024
0.772	0.152	0.328912	0.268385	0.816379	0.824665	0.409896	4.45	2.09333	0.5	1	0.309289	21.24	18.5275	7.35769	32.6534	130.265
0.373	0.0637	0.791408	1	0.755969	0.871066	0.258038	1.15381	0.786494	0.04	0	0.52963	47.436	44.0388	11.5407	47.3056	0.0170008
0.513	0.301	0.757368	0.42685	0.401845	0.411499	0.425343	2.375	2.125	0.7	1	0.330512	49.67	47.0563	6.83155	43.3574	39.8492
0.597	0.2836	0.522471	0.42685	0.473003	0.502234	0.322269	3.88572	2.09246	0.8	0.5	0.309289	36	44.9562	80.2141	42.7786	45.9493
0.656	0.2653	0.238495	0.475033	0.407883	0.547447	0.257814	3.21662	1.37783	0.5	1	0.309289	29.9	29.2138	0.470858	33.8797	15.838
0.5076	0.2732	0.677349	0.430843	0.358439	0.444644	0.344427	2.55217	1.14565	0.6	1	0.309289	58.4	42.6069	249.421	42.4818	253.388
0.5336	0.2649	0.450835	0.641852	0.269608	0.455151	0.222149	2.71849	1.16387	0.7	1	0.309289	68.64	52.8842	248.244	54.9934	186.229
0.6283	0.1671	0.704804	0.55275	0.585357	0.717734	0.403539	3.31074	1.48744	0.6	1	0.110171	48.61	42.1473	41.766	43.3126	28.0629
0.666	0.259	0.272039	0	0.601864	0.564329	0.379646	2.91	1.37	0.5	1	0.309289	24.78	31.1265	40.2776	26.2818	2.25536
0.434	0.262	0.677349	0.778065	0.477645	0.406992	0.328011	2.91	1.37	0.5	1	0.309289	55.46	50.6008	23.6117	52.3682	9.559
0.5359	0.2846	0.636921	0.596279	0.470502	0.466697	0.3133	2.87665	2.35362	0.4	1	0.174617	46.8	47.6457	0.715154	42.366	19.6604
0.527	0.334	0.40531	0.604883	0.379918	0.374762	0.322011	2.296	1.08	0.5	1	0.309289	48.38	39.9841	70.4919	36.617	138.368
0.373	0.149	0.877752	0.764113	0.583586	0.550914	0.288182	2.82386	1.21023	0.03	0	0.174617	24.5	28.7065	17.695	25.9252	2.03111
0.49582	0.45853	0	0.424598	0.479555	0.260365	0.688476	2.75	1.8	0.03	0	0.52963	16	18.4735	6.11835	18.8951	8.3817
0.48	0.29	0.495902	0.69535	0.349113	0.383076	0.269303	3.17157	1.35784	0.4	1	0.174617	42.48	42.2024	0.0770465	40.3801	4.40962
0.6676	0.1548	0.665907	0.530862	0.49319	0.74893	0.297125	2.6087	1.17391	0	0	0.174617	13.7	8.62763	25.7289	21.6858	63.7732
0.772	0.152	0.328912	0.268385	0.816379	0.824665	0.388396	2.9475	1.3875	0.5	1	0.309289	22.42	18.2194	17.6448	32.3779	99.1605
0.5736	0.22106	0.654374	0.578047	0.533301	0.570061	0.377748	2.59524	1.5	0.6	1	0.309289	43.9078	45.9282	4.08184	48.2082	18.4937
0.597	0.2836	0.522471	0.42685	0.467426	0.505881	0.321987	3.9069	2.10387	0.8	1	0.309289	52	46.1324	34.429	43.5022	72.2121
0.505	0.2657	0.52476	0.7166	0.336198	0.429286	0.256758	2.94363	1.58578	0.4	1	0.52963	37.76	50.4218	160.321	53.2722	240.629
0.377	0.2	0.922819	0.480244	0.405675	0.462117	0.25	1.36842	1.15439	0.02	0	0.52963	27.022	40.1113	171.329	42.9762	254.536
0.373	0.149	0.877752	0.764113	0.583586	0.550914	0.288182	2.82386	1.21023	0.03	0	0.309289	29.6	34.3055	22.1419	31.9259	5.40978
0.597	0.2836	0.522471	0.42685	0.53428	0.502234	0.305731	3.88572	2.09246	0.8	1	0.309289	41	45.652	21.6409	44.8485	14.8106
0.1757	0.3637	0.78952	0.689705	0.23088	0	0.253204	3.57143	1.85714	0	0	0.309289	15	0	225	8.54047	41.7256
0.3262	0.3123	0.870264	0.589249	0.532773	0.308546	0.503615	2.98444	1.51556	0.4	1	0.52963	21	32.079	122.743	23.6634	7.09384
0.49582	0.45853	0	0.424598	0.521964	0.270227	0.753862	2.75	1.8	0.03	0	0.52963	17	12.024	24.7609	18.9385	3.75787
0.5076	0.2732	0.677349	0.430843	0.259169	0.452528	0.348039	2.55217	1.14565	0.6	1	0.309289	24.1	41.2765	295.031	41.8351	314.535
0.5371	0.272	0.506361	0.661627	0.325327	0.439738	0.220166	3.055	1.645	0	0	0.52963	31.86	28.5309	11.0831	34.5213	7.08263
0.505	0.2657	0.52476	0.7166	0.290581	0.424367	0.221629	2.59999	1.3	0.55	1	0.52963	50.1618	57.149	48.8209	66.0192	251.456
0.597	0.2836	0.522471	0.42685	0.492583	0.505868	0.328944	3.06164	1.6487	0.8	1	0.52963	47	51.3026	18.5123	47.5209	0.271341
0.5359	0.2846	0.636921	0.596279	0.522812	0.466697	0.29938	3.41806	1.84049	0.6	1	0.174617	47.4	45.2747	4.5167	48.3718	0.944434
0.4204	0.336	0.820522	0.391854	0.242703	0.279521	0.209261	2.99016	1.28103	0.8	1	0.52963	46.86	44.3288	6.40674	43.9352	8.5546
0.597	0.2836	0.522471	0.42685	0.473003	0.502234	0.322269	3.88572	2.09246	0.8	2	0.309289	56	43.6209	153.241	42.1778	191.053
0.5186	0.0915	0.534337	0.953889	0.846801	0.877766	0.466977	2.54732	1.29415	0	0	0.639801	14.1	19.1432	25.4334	22.0824	63.7189
0.771	0.1771	0.333674	0.0777534	0.565171	0.737498	0.267101	4.11123	1.94266	0.7	0.333333	0.309289	47.11	59.2043	146.272	29.4167	313.052
0.49	0.31	0.664586	0.31628	0.13398	0.35812	0.235991	2.6	1.11368	0.05	0	0.309289	11.092	20.299	84.7695	17.5783	42.0717
0.279	0.144	0.952434	0.749379	0.568535	0.487425	0.55574	2.425	1.9875	0.075	0	0	9.6996	16.5281	46.6287	13.2912	12.8995
0.573	0.2713	0.0443467	0.575905	0.413108	0.48587	0.317298	2.73364	1.47196	0.55	2	0.110171	36	38.935	8.61433	35.5992	0.160622
0.279	0.144	0.952434	0.749379	0.519752	0.460158	0.58707	2.425	1.9875	0.075	0	0.309289	8.7674	14.0229	27.6198	16.3755	57.8832
0.505	0.2657	0.52476	0.7166	0.339235	0.434521	0.282514	3.50562	1.88764	0.4	1	0.716969	33.04	45.5954	157.638	52.7316	387.759
0.597	0.2836	0.522471	0.42685	0.54025	0.515332	0.370299	4.11381	2.21529	0.7	1	0.309289	42	39.6613	5.46956	38.8128	10.1586
0.505	0.2657	0.52476	0.7166	0.275163	0.427294	0.216984	2.90142	1.45071	0.5	0.5	0.309289	54.3816	47.71	44.5108	55.8598	2.18518
0.4204	0.336	0.820522	0.391854	0.180657	0.271042	0.179367	2.99016	1.28103	0.6	1	0.52963	44.67	45.7538	1.17473	46.765	4.38883
0.5301	0.2789	0.636921	0.596279	0.487246	0.466064	0.321466	3.88387	2.09355	0.6	1	0.937747	47.5	51.141	13.2565	58.0876	112.097
0.461571	0.264067	0.354415	0.333235	0.28952	0.406695	0.219359	3.4	1.6	0.4	1	0.309289	41.1	47.1007	36.0088	26.3459	217.684
0.4204	0.336	0.820522	0.391854	0.242703	0.279521	0.209261	2.99016	1.28103	0.4	1	0.52963	43.54	45.9074	5.60469	41.3904	4.62086
0.505	0.2657	0.52476	0.7166	0.373311	0.426419	0.274523	3.01304	1.50652	0.55	1	0.52963	42.1614	49.9928	61.3314	55.8419	187.155
0.656	0.2653	0.238495	0.475033	0.452468	0.547055	0.245451	4.06042	1.74018	0.4	1	0.52963	34.8	33.0216	3.1626	35.3664	0.320798
0.478	0.244	0.545425	0.778065	0.353094	0.449794	0.249534	2.94363	1.58578	0.4	1	0.309289	56.64	52.188	19.8202	52.4108	17.8859
0.5186	0.0915	0.534337	0.953889	0.846801	0.877766	0.466977	2.54732	1.29415	0.55	1.08333	0.52963	31.1	36.2063	26.0745	34.1718	9.43597
0.597	0.2836	0.522471	0.42685	0.392245	0.48869	0.309131	3.79007	2.04095	0.4	1	0.309289	32	37.4726	29.9495	35.7035	13.7162
0.3262	0.3123	0.870264	0.589249	0.312655	0.254688	0.320782	4.57333	2.32	0.4	1	0.52963	13.5	18.155	21.6686	13.1777	0.103862
0.49	0.31	0.664586	0.31628	0.27815	0.377829	0.337637	3.2	1.3675	0.05	0	0.675268	39.176	29.0643	102.246	25.2965	192.639
0.4204	0.336	0.820522	0.391854	0.242703	0.279521	0.209261	2.99016	1.28103	0.6	1	0.52963	47.58	45.1181	6.06078	43.2039	19.1507
0.4523	0.1995	0.853672	0.704497	0.683453	0.516645	0.300505	2.63527	1.42029	0.4	1	0.309289	50.6338	53.757	9.7545	60.3984	95.3466
0.373	0.0637	0.791408	1	0.755957	0.871066	0.258034	1.84384	0.786486	0.04	0	0.639801	58.5162	48.8029	94.3479	52.9767	30.6863
0.478	0.244	0.545425	0.778065	0.353094	0.449794	0.249534	2.94363	1.58578	0.4	1	0.309289	61.36	52.188	84.1254	52.4108	80.0877
0.629	0.258	0.537178	0.324894	0.627087	0.540507	0.384995	2.9425	1.385	0.5	1	0.309289	22.42	31.0786	74.9707	34.4824	145.502
0.5186	0.0915	0.534337	0.953889	0.846801	0.877766	0.466977	2.54732	1.29415	0	0	0.309289	4.5	2.84376	2.74313	20.8658	267.84
0.503	0.263	0.535052	0.713336	0.34434	0.437677	0.251414	2.94363	1.58578	0.4	1	0.52963	70.2312	52.4374	316.619	54.4769	248.198
0.503	0.263	0.535052	0.713336	0.34434	0.437677	0.274208	3.16667	1.35784	0.4	1	0.309289	38.291	44.5343	38.979	46.2411	63.2036
0.5359	0.2846	0.636921	0.596279	0.470246	0.466879	0.313053	3.78125	2.00937	0.6	1	0.174617	41.1	45.8803	22.8516	45.6581	20.7766
0.376	0.1479	0.893092	0.795019	0.742563	0.611019	0.321466	3.88387	2.09355	0.6	1	0.52963	45	47.4004	5.76189	50.2323	27.3772
0.656	0.2653	0.238495	0.475033	0.479637	0.547447	0.242197	3.21662	1.37783	0.4	1	0.309289	32.8	27.4369	28.7632	32.6333	0.0277895
0.597	0.2836	0.522471	0.42685	0.291085	0.474661	0.29599	3.69606	1.99033	0.1	0	0.309289	14	15.8448	3.40341	22.5553	73.1939
0.3262	0.3123	0.870264	0.589249	0.60502	0.308546	0.478355	2.98444	1.51556	0.4	1	0.52963	22.7	32.5941	97.8942	25.8163	9.71102
0.513	0.301	0.757368	0.42685	0.377624	0.411499	0.430567	2.375	2.125	0.5	2	0.52963	51.43	48.1195	10.9591	41.9922	89.0729
0.279	0.144	0.952434	0.749379	0.376698	0.388488	0.659801	2.425	1.9875	0.075	0	0.52963	5.8174	0	33.8421	13.17	54.0613
0.513	0.301	0.757368	0.42685	0.401845	0.411499	0.425343	2.375	2.125	0.7	1	0.110171	47.99	46.6464	1.80538	39.9976	63.8781
0.377	0.2	0.922819	0.480244	0.405675	0.462117	0.25	1.36842	1.15439	0.3	2	0.52963	52.312	63.0802	115.954	69.8716	308.341
0.4204	0.336	0.820522	0.391854	0.17054	0.279521	0.220298	2.99016	1.28103	0.6	1	0.52963	38.17	42.6439	20.0162	39.5596	1.93093
0.3262	0.3123	0.870264	0.589249	0.695975	0.370462	0.755423	3.77	1.91333	0.4	1	0.52963	20.9	14.1584	45.4493	13.877	49.322
0.3262	0.3123	0.870264	0.589249	0.745354	0.370685	0.727721	2.53111	1.27111	0.4	1	0.52963	22.1	21.7303	0.136695	22.4445	0.118663
0.503	0.263	0.535052	0.713336	0.339653	0.437185	0.266743	2.63514	1.41892	0.4	1	0.309289	54.2328	47.8441	40.8152	48.0791	37.8683
0.387	0.208	0.944398	0.46578	0.656314	0.509102	0.495544	2.05543	1.04413	0.4	1	0.309289	27.022	25.3028	2.95578	34.3372	53.5122
0.6676	0.1548	0.665907	0.530862	0.49319	0.74893	0.297125	2.6087	1.17391	0	0	0.52963	29	21.8244	51.4889	33.6391	21.5214
0.3262	0.3123	0.870264	0.589249	0.58351	0.308546	0.486355	2.98444	1.51556	0	0	0.52963	16.8	22.6217	33.8919	17.2919	0.241964
0.515	0.2363	0.492267	0.744278	0.376929	0.488034	0.212717	2.86275	1.61765	0.4	1	0.52963	67.08	54.5718	156.456	59.3088	60.3921
0.597	0.2836	0.522471	0.42685	0.492583	0.505868	0.328944	3.06164	1.6487	0.8	1	0.309289	44	46.5531	6.51845	44.1839	0.0338104
0.279	0.144	0.952434	0.749379	0.568535	0.487425	0.55574	2.425	1.9875	0.075	0	0.715213	32.45	20.8032	135.647	24.1528	68.8438
0.4523	0.1995	0.853672	0.704497	0.630817	0.536071	0.285724	2.63527	1.42029	0.4	1	0.309289	45.843	58.8725	169.768	62.7179	284.762
0.6123	0.192	0.684568	0.548805	0.589655	0.621989	0.249023	1.73684	1.39879	0.4	3	0.220342	55.0942	59.4026	18.5622	48.8679	38.7667
0.5076	0.2732	0.677349	0.430843	0.227515	0.435328	0.258905	2.63478	1.18261	0.6	1	0.981279	73.7	62.2494	131.115	64.7264	80.5257
0.505	0.2657	0.52476	0.7166	0.27477	0.427244	0.216904	2.34303	1.17151	0.55	1	0.716969	65.8216	64.9347	0.786538	73.3273	56.335
0.579	0.3111	0.444861	0.454125	0.354998	0.442019	0.48574	3	2.00191	0.8	1	0.52963	30.4	31.6591	1.58535	36.4266	36.3196
0.597	0.2836	0.522471	0.42685	0.534663	0.519496	0.363896	4.11381	2.21529	0.8	1	0.309289	42	42.9264	0.85818	40.9434	1.11645
0.5359	0.2846	0.636921	0.596279	0.436096	0.453676	0.243341	3.66221	1.97196	0.5	1	0.174617	45.3	48.4322	9.8109	50.0118	22.2015
0.5336	0.2649	0.450835	0.641852	0.341771	0.455151	0.21102	2.71849	1.16387	0.1	1	0.309289	34.22	43.2584	81.6932	36.1164	3.59636
0.5076	0.2732	0.677349	0.430843	0.358439	0.444644	0.344427	2.55217	1.14565	0.6	1	0.981279	75.5	65.4163	101.681	54.3209	448.554
0.7566	0.19	0.234322	0.112288	0.795134	0.782917	0.531007	2.22816	1.68204	0.6	1	0.715213	32.686	25.5783	50.5196	33.6661	0.960604
0.505	0.2657	0.52476	0.7166	0.340229	0.435012	0.251414	2.94363	1.58578	0.4	1	0.52963	70.096	52.2706	317.745	54.0027	258.996
0.597	0.2836	0.522471	0.42685	0.473001	0.502234	0.313323	5.06793	2.72908	0.8	1	0.52963	49	38.7137	105.808	46.0758	8.55086
0.597	0.2836	0.522471	0.42685	0.290906	0.474655	0.353834	3.95633	2.13049	0.8	1	0.309289	31	38.8294	61.2988	41.1616	103.257
0.507	0.288	0.54272	0.598979	0.332101	0.405329	0.2477	3.2325	1.385	0.8	3	0.483905	40	45.9395	35.2777	56.1865	262.001
0.487	0.166	0.885282	0.536223	0.648222	0.598021	0.249023	1.73684	1.39879	0.4	3	0.220342	83.5848	68.1102	239.462	58.1589	646.477
0.597	0.2836	0.522471	0.42685	0.54025	0.515332	0.370299	4.11381	2.21529	0.1	0	0.309289	16	14.2455	3.07833	22.4451	41.5393
0.4934	0.2273	0.585275	0.756194	0.404818	0.502893	0.186824	3.0225	1.6275	0.4	1	0.715213	61.88	64.7823	8.42319	80.6389	351.897
0.4204	0.336	0.820522	0.391854	0.262351	0.279521	0.205898	2.99016	1.28103	0.6	1	0.52963	44.6	45.66	1.12365	44.3222	0.077159
0.461571	0.264067	0.354415	0.333235	0.28952	0.406695	0.219359	3.4	1.6	0.4	1	0.52963	48.7367	50.2078	2.16426	29.5883	366.661
0.622	0.275	0.535052	0.386547	0.338794	0.490831	0.284447	2.375	1.30208	0.6	1	0.52963	67.8912	51.3003	275.258	47.3753	420.902
0.5359	0.2846	0.636921	0.596279	0.470366	0.466794	0.313168	4.03333	2.14333	0.6	1	0.174617	38.2	46.0363	61.4073	44.9009	44.9023
0.323	0.164	0.888661	0.800482	0.515522	0.46509	0.404344	2.40909	1.60682	0.07	0	0.309289	19.2	30.4392	126.32	27.6486	71.3789
0.703	0.231	0.174034	0.116068	0.708592	0.641709	0.542858	2.22484	1.6788	0.6	1	0.825383	35.99	30.8642	26.2739	32.1952	14.4007
0.653	0.1448	0.684274	0.509092	0.548434	0.772831	0.282719	2.61087	1.17174	0.6	1	0.52963	72.8	58.8493	194.623	56.7402	257.918
0.507	0.288	0.54272	0.598979	0.344361	0.406904	0.255361	3.33247	1.42784	0.8	3	0.52963	37	45.4713	71.763	56.2744	371.504
0.597	0.2836	0.522471	0.42685	0.473015	0.502236	0.322271	2.45379	1.32137	0.8	1	0.309289	42	48.267	39.2757	45.5754	12.7832
0.3262	0.3123	0.870264	0.589249	0.53447	0.309068	0.505753	4.26	2.16	0	0	0.52963	14.7	13.8401	0.739498	7.09171	57.8861
0.458	0.214	0.832841	0.693273	0.481483	0.471719	0.468495	3.13333	1.68642	0.05	0	0.419459	13	18.6374	31.7802	26.5596	183.862
0.478	0.244	0.545425	0.778065	0.348607	0.449794	0.250491	2.94363	1.58578	0.4	1	0.715213	57.2	58.1886	0.977238	62.423	27.2802
0.703	0.231	0.185696	0.116068	0.757691	0.641396	0.525822	2.22249	1.67726	0.6	1	0.825383	36.698	33.3275	11.3601	32.0163	21.9183
0.601	0.2654	0.628107	0.407161	0.288565	0.550283	0.3666	1.87	1.53	0.07	0	0.52963	16.2	20.7117	20.3557	29.7562	183.769
0.772	0.152	0.328912	0.268385	0.840045	0.819414	0.394245	2.9425	1.385	0.5	1	0.309289	21.24	17.3513	15.1224	32.4054	124.667
0.6676	0.1548	0.665907	0.530862	0.522306	0.74893	0.292795	2.6087	1.17391	0.6	1	0.52963	50.6	57.4357	46.7261	56.9579	40.4226
0.3262	0.3123	0.870264	0.589249	0.58351	0.308546	0.486355	2.98444	1.51556	0.4	1	0.52963	21.4	32.5008	123.227	25.1342	13.9442
0.5515	0.2355	0.789836	0.430276	0.507457	0.504015	0.249023	1.73684	1.39879	0.4	3	0.220342	64.6776	63.0655	2.59872	48.4472	263.425
0.573	0.2713	0.0443467	0.575905	0.425307	0.482014	0.321291	2.73364	1.47196	0.55	1	0	40	31.8736	66.0385	29.4129	112.087
0.656	0.2653	0.238495	0.475033	0.479637	0.547447	0.242197	3.21662	1.37783	0.5	1	0.52963	39	38.8371	0.0265378	37.0523	3.79365
0.656	0.2653	0.238495	0.475033	0.430813	0.547055	0.250134	4.06042	1.74018	0.4	1	0.174617	25.2	24.3939	0.649832	30.9379	32.9235
0.517	0.291	0.75946	0.437551	0.320641	0.416013	0.353204	3.42857	1.84286	0.45	1	0.174617	50.622	37.6191	169.075	34.0533	274.521
0.4204	0.336	0.820522	0.391854	0.233856	0.28169	0.208001	2.99016	1.28103	0.6	1	0.52963	46.16	45.4718	0.473568	43.332	7.99771
0.3618	0.177	0.534337	0.64762	0.835978	0.507606	0.423339	1.73684	1.39879	0.4	3	0.220342	58.1032	49.1011	81.0384	24.9276	1100.62
0.396	0.175	0.865081	0.788426	0.481425	0.540637	0.334026	2.7	1.8	0	0	0.52963	45.9	41.0909	23.1272	39.8203	36.9625
0.5336	0.2649	0.450835	0.641852	0.341443	0.455218	0.210972	3.17157	1.35784	0.55	1	0.309289	67.6	50.144	304.711	51.1128	271.826
0.379	0.174	0.957781	0.369235	0.441374	0.478112	0.412859	2.1	1.75111	0.5	1	0	29.5	31.5527	4.2134	28.5885	0.830824
0.597	0.2836	0.522471	0.42685	0.50385	0.515339	0.336519	4.11381	2.21529	0.8	1	0.309289	47	45.3771	2.63381	42.4126	21.0438
0.4523	0.1995	0.853672	0.704497	0.600388	0.516645	0.322758	2.63527	1.42029	0.03	0	0.309289	23.4702	34.0486	111.903	32.0592	73.7706
0.517	0.319	0.434842	0.35527	0.43533	0.38123	0.457186	3.66	2.7	0.4	0.166667	0.309289	11.8	19.3922	57.641	16.3113	20.3521
0.597	0.2836	0.522471	0.42685	0.291085	0.474661	0.29599	3.69606	1.99033	0.6	1	0.309289	32	40.756	76.6681	40.7606	76.7489
0.5119	0.24	0.682494	0.523406	0.500493	0.500883	0.422519	2.375	2.125	0.6	2	0.52963	48.6	49.9669	1.86853	43.092	30.3386
0.376	0.1479	0.893092	0.795019	0.742563	0.611019	0.321466	3.88387	2.09355	0.6	1	0.174617	41	47.3866	40.7889	44.3784	11.4138
0.5735	0.2778	0.682494	0.367799	0.709772	0.486777	0.485595	1.73684	1.39879	0.4	3	0.220342	12.2012	25.9742	189.695	28.4121	262.794
0.396	0.175	0.865081	0.788426	0.481775	0.540543	0.334091	2.1	1.4	0	0	0.309289	49.1	40.107	80.8735	34.1148	224.556
0.5076	0.2732	0.677349	0.430843	0.412887	0.440191	0.34072	2.55217	1.14565	0.6	1	0.981279	84.5	68.6963	249.757	55.0512	867.233
0.4787	0.28	0.619675	0.722635	0.639056	0.480481	0.521154	2.22837	1.68029	0.6	1	0.937747	90.896	73.5213	301.882	51.0683	1586.24
0.3262	0.3123	0.870264	0.589249	0.665028	0.370462	0.769685	3.77	1.91333	0.4	1	0.52963	13.5	13.7503	0.0626452	13.1718	0.107683
0.505	0.2657	0.52476	0.7166	0.406373	0.437847	0.296192	3.1246	1.5623	0.4	1	0.309289	34.5622	43.1384	73.5519	44.0208	89.4643
0.517	0.319	0.434842	0.35527	0.23991	0.358108	0.281345	1.9	1.52	0.4	0.166667	0.309289	30.68	33.1942	6.32129	12.7658	320.92
0.3262	0.3123	0.870264	0.589249	0.396523	0.254987	0.305452	3.32889	1.69111	0	0	0.52963	14.8	25.4858	114.187	17.4798	7.18129
0.3262	0.3123	0.870264	0.589249	0.466741	0.309068	0.525734	4.26	2.16	0	0	0.52963	8.98	12.8887	15.2778	5.94898	9.18709
0.5397	0.3466	0.511357	0.46578	0.19774	0.363107	0.297976	2.84828	1.50917	0.05	0	0.52963	16.5	24.0284	56.6776	26.8508	107.138
0.3262	0.3123	0.870264	0.589249	0.694961	0.370685	0.753359	2.53111	1.27111	0	0	0.52963	15.8	10.0624	32.9199	16.1326	0.110617
0.3338	0.1472	0.945659	0.56356	1	0.578212	0.529174	1.73684	1.39879	0.4	3	0.220342	3.2214	21.7941	344.945	31.0912	776.727
0.629	0.258	0.537178	0.324894	0.627087	0.540507	0.408329	4.44333	2.09	0.5	1	0.309289	20.06	27.3968	53.8279	33.2043	172.773
0.5336	0.2649	0.450835	0.641852	0.341443	0.455218	0.263178	3.17157	1.35784	0.55	1	0.309289	51.92	44.0679	61.6557	44.8497	49.9894
0.373	0.0637	0.791408	1	0.755947	0.871068	0.258033	2.8774	0.796226	0.04	0	0.174617	19.47	22.6188	9.91483	31.0403	133.871
0.3262	0.3123	0.870264	0.589249	0.766731	0.370685	0.715837	2.53111	1.27111	0.4	1	0.52963	23.1	21.9413	1.34255	23.0408	0.00350575
0.703	0.231	0.185696	0.116068	0.757691	0.641396	0.525822	2.22249	1.67726	0.6	1	1	39.176	40.1401	0.929441	33.0482	37.5495
0.656	0.2653	0.238495	0.475033	0.435972	0.547398	0.250907	4.62081	1.97987	0.4	1	0.174617	21	25.8686	23.7036	30.9801	99.6031
0.772	0.152	0.328912	0.268385	0.816379	0.824665	0.374896	2.046	0.964	0.5	1	0.309289	24.78	18.1491	43.9694	32.151	54.332
0.656	0.2653	0.238495	0.475033	0.454204	0.547447	0.248053	3.21662	1.37783	0.4	1	0.174617	27.5	21.8134	32.3374	30.88	11.4242
0.379	0.174	0.957781	0.369235	0.441374	0.478112	0.412859	2.1	1.75111	0.5	1	0.309289	29.5	30.3141	0.662763	32.749	10.5559
0.2715	0.1757	0.982697	0.501848	0.625364	0.378013	0.249023	1.73684	1.39879	0.4	3	0.220342	43.1172	30.7232	153.61	54.3477	126.124
0.478	0.244	0.545425	0.778065	0.302569	0.449794	0.222062	2.94363	1.58578	0.4	1	0.309289	57.2	54.0044	10.2119	56.6532	0.299011
0.505	0.2657	0.52476	0.7166	0.340229	0.435012	0.261708	2.94363	1.58578	0.4	1	0.309289	45.076	46.9146	3.38044	47.6315	6.53079
0.48	0.29	0.494094	0.69535	0.305005	0.383076	0.247737	2.94608	1.58578	0.4	1	0.52963	38.35	55.6556	299.484	50.4375	146.107
0.5583	0.3025	0.629744	0.386547	0.401887	0.369319	0.3261	2.226	1.206	0.4	1	0.716969	57.1	49.4156	59.0505	45.3872	137.191
0.6676	0.1548	0.665907	0.530862	0.457717	0.74893	0.301994	2.6087	1.17391	0	0	0.309289	19.8	11.5751	67.6492	26.2113	41.105
0.49	0.31	0.664586	0.31628	0	0.344608	0.169174	2.63789	1.13474	0.05	0	0.309289	12.98	22.3428	87.6622	17.2639	18.3519
0.656	0.2653	0.238495	0.475033	0.473017	0.547055	0.240769	4.06042	1.74018	0.4	1	0.309289	33	28.1064	23.9469	32.8059	0.0376632
0.7418	0.0944	0.681298	0.405919	0.808129	1	0.238932	2.55338	1.17429	0	0	0.639801	17	24.4366	55.3032	29.3557	152.663
0.656	0.2653	0.238495	0.475033	0.430813	0.547055	0.250134	4.06042	1.74018	0.4	1	0.52963	33.1	32.1593	0.884997	35.1976	4.39978
0.49582	0.45853	0	0.424598	0.432147	0.250251	0.62309	2.75	1.8	0.03	0	0.52963	12	24.8645	165.495	18.8457	46.8635
0.478	0.244	0.545425	0.778065	0.302569	0.449794	0.222062	2.94363	1.58578	0.4	1	0.309289	55.46	54.0044	2.1188	56.6532	1.42368
0.323	0.164	0.888661	0.800482	0.524775	0.466581	0.413747	2.46512	1.64419	0.07	0	0.825383	37	40.4642	12.0009	42.223	27.2798
0.6283	0.1671	0.704804	0.55275	0.608959	0.732202	0.467493	3.51058	1.57722	0.6	1	0.110171	35.5	36.1395	0.409017	40.2372	22.4409
0.656	0.2653	0.238495	0.475033	0.438809	0.547269	0.251438	3.60165	1.54396	0.4	1	0.52963	36.2	33.6385	6.56134	35.0635	1.29171
0.5823	0.2508	0.573197	0.426274	0.186606	0.509986	0.277482	3	1.5	0	0	0.52963	27.8	16.8308	120.322	27.1235	0.457591
0.5119	0.24	0.682494	0.523406	0.493002	0.500152	0.405343	2.375	2.125	0.5	1	0.110171	53.46	46.9487	42.3966	37.8951	242.266
0.49	0.31	0.664586	0.31628	0.0654149	0.350703	0.199028	2.62737	1.12632	0.05	0	0.52963	40.474	29.9588	110.569	26.3715	198.881
0.505	0.2657	0.52476	0.7166	0.352641	0.431165	0.260801	2.43333	1.21667	0.5	0.5	0	40.7808	36.981	14.4385	49.2625	71.9389
0.5336	0.2649	0.450835	0.641852	0.269608	0.455151	0.222149	2.71849	1.16387	0.1	1	0.309289	23.6	41.1023	306.329	35.2607	135.972
0.656	0.2653	0.238495	0.475033	0.458169	0.547269	0.247179	3.60165	1.54396	0.4	1	0.174617	26.9	22.9181	15.8558	30.9461	16.3713
0.505	0.2657	0.52476	0.7166	0.275163	0.427294	0.216984	2.90142	1.45071	0.5	0.5	0.716969	58.7704	54.0766	22.0321	60.0146	1.54791
0.656	0.2653	0.238495	0.475033	0.407883	0.547447	0.257814	3.21662	1.37783	0.8	1	0.174617	25.4	35.9703	111.732	37.3196	142.078
0.517	0.319	0.434842	0.35527	0.329726	0.36752	0.351681	2.6575	1.925	0.4	0.166667	0.309289	28.32	26.2665	4.21691	14.5033	190.901
0.6212	0.1959	0.664917	0.534321	0.581561	0.619244	0.249023	1.73684	1.39879	0.4	3	0.220342	55.2122	57.7298	6.3384	47.4788	59.8058
0.4937	0.3125	0.657824	0.421038	0.594855	0.4457	0.521154	2.22837	1.68029	0.6	1	0.937747	55.46	58.9524	12.1967	42.2615	174.2
0.653	0.1448	0.684274	0.509092	0.548434	0.772831	0.282719	2.61087	1.17174	0.05	0	0.52963	43.2	28.7067	210.055	34.4106	77.2542
0.513	0.301	0.757368	0.42685	0.401845	0.411499	0.425343	2.375	2.125	0.5	1	0.220342	45.85	42.3532	12.2279	37.1307	76.0253
0.479	0.28	0.619242	0.722821	0.406985	0.421126	0.30727	2.82317	1.43415	0.6	1	0.52963	42.1	59.1625	291.131	59.7629	311.979
0.6676	0.1548	0.665907	0.530862	0.49319	0.74893	0.297125	2.6087	1.17391	0	0	0.309289	20.4	13.6337	45.7823	26.2202	33.8749
0.458	0.214	0.832841	0.693273	0.481483	0.471719	0.468495	3.13333	1.68642	0.6	1	0.639801	29	37.8143	77.6914	43.6741	215.331
0.597	0.2836	0.522471	0.42685	0.47301	0.502235	0.334741	3.93989	2.12163	0.8	1	0.309289	56	44.2344	138.43	42.6751	177.554
0.323	0.164	0.888661	0.800482	0.515522	0.46509	0.404344	2.40909	1.60682	0.07	0	0.52963	29.8	35.1957	29.1137	34.6263	23.2932
0.515	0.2363	0.492267	0.744278	0.34223	0.488034	0.218168	2.86275	1.61765	0.4	1	0.52963	53.04	52.8251	0.0461934	58.2307	26.9431
0.3777	0.1913	0.915844	0.550965	0.638533	0.460802	0.280151	1.73684	1.39879	0.4	3	0.220342	61.88	52.5721	86.6364	51.95	98.6048
0.5359	0.2846	0.636921	0.596279	0.522812	0.466697	0.29938	3.41806	1.84049	0.5	1	0.174617	47.4	43.2505	17.2184	45.3062	4.3842
0.656	0.2653	0.238495	0.475033	0.432321	0.547179	0.251282	2.8907	1.23953	0.4	1	0.309289	31	26.5775	19.5581	32.345	1.8089
0.5076	0.2732	0.677349	0.430843	0.254621	0.446852	0.317572	2.57826	1.1587	0.6	1	0.52963	41.4	49.2413	61.4857	48.1119	45.0501
0.505	0.2657	0.52476	0.7166	0.31129	0.420228	0.237141	2.34322	1.17161	0.4	1	0.52963	47.1174	56.3324	84.9159	57.8137	114.41
0.515	0.2363	0.492267	0.744278	0.34223	0.488034	0.218168	2.86275	1.61765	0.4	1	0.52963	43.66	52.8251	83.9986	58.2307	212.305
0.404	0.175	0.927781	0.435334	0.439068	0.498502	0.372859	2.16	1.8	0.5	1	0.52963	47.2	38.3678	78.007	45.1823	4.07111
0.478	0.244	0.545425	0.778065	0.353094	0.449794	0.249779	2.94363	1.58578	0.4	1	0.309289	49.56	52.1645	6.78352	52.3761	7.93017
0.396	0.175	0.865081	0.788426	0.481775	0.540543	0.334091	2.1	1.4	0	0	0.52963	57.2	47.1691	100.62	44.9684	149.612
0.5359	0.2846	0.636921	0.596279	0.604542	0.474859	0.359611	3.41806	1.84049	0.5	1	0.174617	43.5	36.0251	55.8738	41.2225	5.18692
0.6283	0.1671	0.704804	0.55275	0.442903	0.686378	0.249481	3.001	1.34829	0.6	1	0.52963	65.58	58.9286	44.2412	67.9943	5.82877
0.279	0.144	0.952434	0.749379	0.568535	0.487425	0.55574	2.425	1.9875	0.075	0	0.52963	29.972	19.6939	105.638	21.3344	74.6076
0.597	0.2836	0.522471	0.42685	0.47302	0.502237	0.313338	3.83302	2.06409	0.8	1	0.309289	60	46.4144	184.568	44.2094	249.343
0.4204	0.336	0.820522	0.391854	0.17054	0.279521	0.220298	2.99016	1.28103	0.8	1	0.52963	38.88	41.8547	8.8486	39.3061	0.181553
0.656	0.2653	0.238495	0.475033	0.432321	0.547179	0.251282	2.8907	1.23953	0.4	1	0.52963	34	35.8758	3.51847	34.9135	0.834535
0.5736	0.22106	0.654374	0.578047	0.533301	0.570061	0.377748	2.59524	1.5	0.6	1	0.309289	41.3354	45.9282	21.0934	48.2082	47.2358
0.597	0.2836	0.522471	0.42685	0.291085	0.474661	0.29599	3.69606	1.99033	0.8	1	0.309289	39	44.9887	35.8642	45.2894	39.5569
0.49	0.31	0.664586	0.31628	0.27815	0.377829	0.337637	3.2	1.3675	0.05	0	0.309289	8.614	12.0688	11.9356	18.0482	89.005
0.3262	0.3123	0.870264	0.589249	0.501826	0.308546	0.513123	2.98444	1.51556	0.4	1	0.52963	13.3	31.6748	337.634	22.8467	91.1389
0.5186	0.0915	0.534337	0.953889	0.846801	0.877766	0.466977	2.54732	1.29415	0.55	1.08333	0.825383	36.2	44.9688	76.8921	36.5108	0.0966179
0.387	0.208	0.944398	0.46578	0.543521	0.461547	0.478266	2.1213	1.07761	0.4	1	0.309289	27.258	26.6505	0.369075	32.5432	27.933
0.5336	0.2649	0.450835	0.641852	0.341443	0.455218	0.263178	3.17157	1.35784	0.4	1	0.309289	51.92	41.5594	107.342	40.7408	124.974
0.49	0.31	0.664586	0.31628	0.27815	0.377829	0.337637	3.2	1.3675	0.05	0	0.52963	23.01	22.3011	0.502521	22.4122	0.357421
0.5359	0.2846	0.636921	0.596279	0.596805	0.478172	0.356488	3.66221	1.97196	0.5	1	0.174617	43.8	37.953	34.1868	40.8477	8.71607
0.5336	0.2649	0.450835	0.641852	0.341443	0.455218	0.210972	3.17157	1.35784	0.1	1	0.309289	51.92	42.6185	86.5174	35.8874	257.044
0.573	0.2713	0.0443467	0.575905	0.425307	0.482014	0.321291	2.73364	1.47196	0.4	1	0	38	26.5538	131.016	26.0017	143.96
0.321	0.199	0.885551	0.770561	0.622246	0.448991	0.369292	2.8	1.5	0.105	0	0.52963	35.754	43.6218	61.9015	32.392	11.3028
0.629	0.258	0.537178	0.324894	0.603422	0.546772	0.367896	2.046	0.964	0.5	1	0.309289	29.5	34.9677	29.896	35.5245	36.2945
0.629	0.258	0.537178	0.324894	0.585623	0.551186	0.364368	2.052	0.966	0.5	1	0.309289	30.68	36.141	29.8224	35.5796	24.0063
0.527	0.334	0.40531	0.604883	0.397094	0.368526	0.354714	4.69333	2.21	0.5	1	0.309289	35.4	31.0148	19.2297	34.0912	1.7129
0.597	0.2836	0.522471	0.42685	0.473015	0.502236	0.322271	2.45379	1.32137	0.8	1	0.174617	42	43.8315	3.35424	43.4039	1.971
0.396	0.175	0.865081	0.788426	0.548783	0.540637	0.322482	2.7	1.8	0	0	0.52963	61.9	44.7724	293.356	41.1395	430.997
0.6676	0.1548	0.665907	0.530862	0.522306	0.74893	0.292795	2.6087	1.17391	0.6	1	0.309289	47.2	53.3819	38.2153	52.4938	28.024
0.505	0.2657	0.52476	0.7166	0.352641	0.431165	0.260801	2.43333	1.21667	0.5	0.5	0.309289	41.6658	46.954	27.9654	52.0916	108.697
0.5397	0.3466	0.511357	0.46578	0.19774	0.363107	0.297976	2.84828	1.50917	0.4	1	0.309289	37.5	36.7337	0.587183	35.7125	3.19504
0.5119	0.24	0.682494	0.523406	0.493002	0.500152	0.425343	2.375	2.125	0.5	4	0.255809	51.68	44.7807	47.6005	30.5364	447.051
0.3262	0.3123	0.870264	0.589249	0.60502	0.308546	0.478355	2.98444	1.51556	0	0	0.52963	18.9	22.7151	14.5547	17.6718	1.50859
0.396	0.175	0.865081	0.788426	0.529788	0.540637	0.325936	2.7	1.8	0	0	0.309289	57.1	39.3161	316.267	31.4306	658.92
0.703	0.231	0.185696	0.116068	0.757691	0.641396	0.525822	2.22249	1.67726	0.6	1	0.639801	29.618	26.0872	12.4669	30.9195	1.69403
0.5186	0.0915	0.534337	0.953889	0.846801	0.877766	0.466977	2.54732	1.29415	0	0	0.825383	29	28.2952	0.496674	22.7655	38.8686
0.507	0.288	0.54272	0.598979	0.332101	0.405329	0.2477	3.2325	1.385	0.8	3	0.309289	35	42.7282	59.7246	51.7255	279.741
0.505	0.2657	0.52476	0.7166	0.273764	0.427363	0.239842	2.83255	1.52594	0.4	1	0.309289	41.418	47.3026	34.6285	50.458	81.7207
0.507	0.288	0.54272	0.598979	0.344361	0.406904	0.255361	3.33247	1.42784	0.8	3	0.174617	29	39.1514	103.052	47.4614	340.824
0.49	0.31	0.664586	0.31628	0	0.344608	0.169174	2.63789	1.13474	0.05	0	0.52963	35.872	28.9538	47.8614	27.6265	67.9883
0.505	0.2657	0.52476	0.7166	0.437563	0.448354	0.336112	3.15223	1.69816	0.4	1	0.52963	39.53	47.0718	56.878	44.7192	26.9278
0.597	0.2836	0.522471	0.42685	0.473012	0.502234	0.40957	4.26221	2.29521	0.8	1	0.309289	46	36.8673	83.4064	38.6452	54.0927
0.656	0.2653	0.238495	0.475033	0.43631	0.547447	0.251958	3.21662	1.37783	0.7	1	0.309289	34.5	36.1348	2.67273	37.4521	8.71462
0.3262	0.3123	0.870264	0.589249	0.34366	0.254688	0.314828	4.57333	2.32	0.4	1	0.52963	20.9	18.815	4.34708	13.9305	48.5744
0.656	0.2653	0.238495	0.475033	0.43631	0.547447	0.251958	3.21662	1.37783	0.5	1	0.52963	36.1	37.1941	1.19696	36.6503	0.302809
0.597	0.2836	0.522471	0.42685	0.540256	0.515332	0.425856	4.37147	2.35404	0.8	1	0.309289	32	36.2228	17.8324	38.0446	36.5377
0.5823	0.2508	0.573197	0.426274	0.207071	0.506836	0.280463	3	1.5	0	0	0.309289	9.02	12.9097	15.1298	19.9783	120.084
0.5414	0.2665	0.599008	0.519799	0.241304	0.448658	0.286515	2.82902	1.52332	0.55	1	0.309289	38.2	42.7299	20.5196	46.4265	67.6755
0.4752	0.1729	0.533619	0.497491	0.978903	0.759432	0.778344	3.42652	2.58423	1	0.583333	0.309289	18.1	12.8511	27.5504	24.1825	36.9974
0.49	0.31	0.664586	0.31628	0.13398	0.35812	0.235991	2.6	1.11368	0.05	0	0.52963	32.096	29.8374	5.1011	25.2646	46.6683
0.513	0.301	0.757368	0.42685	0.401845	0.411499	0.425343	2.375	2.125	0.6	1	0.330512	49.8	45.2016	21.1456	41.0521	76.5249
0.513	0.301	0.757368	0.42685	0.401845	0.411499	0.425343	2.375	2.125	0.5	2	0.349233	52.26	46.9197	28.5188	38.9514	177.118
0.479	0.28	0.619242	0.722821	0.358864	0.41615	0.301347	2.83415	1.43951	0.6	1	0.309289	45.4	52.5103	50.5569	55.2813	97.6398
0.279	0.144	0.952434	0.749379	0.376698	0.388488	0.659801	2.425	1.9875	0.075	0	0.309289	3.9294	0	15.4402	12.4215	72.1156
0.5642	0.1763	0.805802	0.486731	0.623992	0.626359	0.249023	1.73684	1.39879	0.4	3	0.220342	55.848	69.309	181.197	52.1214	13.8876
0.48	0.29	0.494094	0.69535	0.305005	0.383076	0.270531	2.94608	1.58578	0.4	1	0.52963	35.046	53.4209	337.638	47.6081	157.807
0.7566	0.19	0.234322	0.112288	0.795134	0.782917	0.531007	2.22816	1.68204	0.6	1	0.52963	29.382	19.6319	95.0639	32.503	9.74055
0.478	0.244	0.545425	0.778065	0.374523	0.449794	0.266119	3.17157	1.35784	0.4	1	0.309289	55.46	49.2309	38.8014	49.7511	32.5918
0.597	0.2836	0.522471	0.42685	0.392245	0.48869	0.309131	3.79007	2.04095	0.6	1	0.309289	35	41.5844	43.3537	40.0205	25.205
0.4523	0.1995	0.853672	0.704497	0.747989	0.516645	0.279752	2.63527	1.42029	0.03	0	0.309289	24.19	34.1519	99.2389	35.0172	117.228
0.323	0.164	0.888661	0.800482	0.553885	0.471464	0.444778	2.65	1.7675	0.07	0	0.52963	21.9	31.234	87.1243	29.5183	58.0381
0.597	0.2836	0.522471	0.42685	0.473001	0.502234	0.322268	4.65848	3.10721	0.8	1	0.309289	40.2	46.2659	36.7951	42.717	6.33534
0.4523	0.1995	0.853672	0.704497	0.600388	0.516645	0.322758	2.63527	1.42029	0.4	1	0.52963	55.0706	60.8679	33.6081	62.2	50.829
0.656	0.2653	0.238495	0.475033	0.407883	0.547447	0.257814	3.21662	1.37783	0.4	1	0.52963	32.3	33.6319	1.774	34.7686	6.09378
0.656	0.2653	0.238495	0.475033	0.454204	0.547447	0.245535	3.21662	1.37783	0.4	1	0.309289	33	27.3346	32.0969	32.5444	0.207594
0.656	0.2653	0.238495	0.475033	0.407926	0.547055	0.254817	4.06042	1.74018	0.4	1	0.174617	21.4	24.1753	7.7023	30.8442	89.1925
0.656	0.2653	0.238495	0.475033	0.479637	0.547447	0.242197	3.21662	1.37783	0.5	1	0.174617	27	25.5469	2.11136	32.7253	32.7789
0.597	0.2836	0.522471	0.42685	0.382268	0.494166	0.308719	3.82061	2.0574	0.8	1	0.309289	38	46.4967	72.1935	44.3532	40.3632
0.5736	0.22106	0.654374	0.578047	0.533301	0.570061	0.377748	2.59524	1.5	0.6	1	0.309289	46.1026	45.9282	0.0304303	48.2082	4.43368
0.5359	0.2846	0.636921	0.596279	0.662141	0.487946	0.414936	3.66221	1.97196	0.5	1	0.174617	42.9	31.605	127.577	38.0196	23.8182
0.376	0.1479	0.893092	0.795019	0.742563	0.611019	0.321466	3.88387	2.09355	0.6	1	0.309289	43	47.3918	19.2883	46.5991	12.9533
0.6283	0.1671	0.704804	0.55275	0.461381	0.690213	0.24017	2.37016	1.06486	0.6	1	0.52963	79.83	65.601	202.463	72.1503	58.9774
0.601	0.2654	0.628107	0.407161	0.380324	0.537554	0.37596	1.87	1.53	0.07	0	0.309289	4.87	15.8158	119.811	22.9707	327.635
0.4934	0.2273	0.585275	0.756194	0.404818	0.502893	0.186824	3.0225	1.6275	0.03	0	0.52963	31.86	44.7414	165.932	46.3124	208.873
0.4947	0.2745	0.61396	0.55275	0.718025	0.359923	0.382962	1.01391	0.810848	0.4	2	0.419459	17.5	31.79	204.205	39.5833	487.674
0.4523	0.1995	0.853672	0.704497	0.680544	0.536071	0.271955	2.63527	1.42029	0.4	1	0.52963	58.41	68.4474	100.749	72.4781	197.911
0.656	0.2653	0.238495	0.475033	0.454204	0.547447	0.248053	3.21662	1.37783	0.6	1	0.52963	41	40.262	0.544684	38.5334	6.08421
0.478	0.244	0.545425	0.778065	0.353094	0.449794	0.249534	2.94363	1.58578	0.4	1	0.309289	59	52.188	46.4032	52.4108	43.4172
0.5359	0.2846	0.636921	0.596279	0.641706	0.497483	0.405568	2.92977	1.57757	0.5	1	0.174617	44.9	33.3586	133.203	39.8691	25.3101
0.478	0.244	0.545425	0.778065	0.374523	0.449794	0.25411	2.94363	1.58578	0.4	1	0.309289	50.74	51.9522	1.46941	51.8264	1.18033
0.5823	0.2508	0.573197	0.426274	0.207071	0.506836	0.280463	3	1.5	0	0	0.483905	22	16.6604	28.5117	25.6271	13.1561
0.656	0.2653	0.238495	0.475033	0.407883	0.547447	0.257814	3.21662	1.37783	0.8	1	0.52963	33.7	43.0834	88.0485	41.4741	60.4369
0.4204	0.336	0.820522	0.391854	0.242703	0.279521	0.209261	2.99016	1.28103	0.6	1	0.52963	46.23	45.1181	1.23625	43.2039	9.15756
0.513	0.301	0.757368	0.42685	0.401845	0.411499	0.425343	2.375	2.125	0.5	3	0.284787	52.2	45.8424	40.4187	36.8981	234.15
0.4752	0.1729	0.533619	0.497491	0.978903	0.759432	0.778344	3.42652	2.58423	1	0.166667	0.309289	1.1	13.2639	147.959	16.3962	233.973
0.5336	0.2649	0.450835	0.641852	0.269608	0.455151	0.222149	2.71849	1.16387	0.4	0.166667	0.309289	28.32	39.7137	129.817	21.879	41.4865
0.376	0.1479	0.893092	0.795019	0.735141	0.618099	0.314218	3.88387	2.09355	0.6	1	0.52963	44.4	48.4676	16.5453	51.8848	56.0217
0.505	0.2657	0.52476	0.7166	0.275163	0.427294	0.216984	2.90142	1.45071	0.5	0.5	0.309289	56.2016	47.71	72.1079	55.8598	0.116803
0.6676	0.1548	0.665907	0.530862	0.457717	0.74893	0.301994	2.6087	1.17391	0.6	1	0.174617	37.7	48.1035	108.233	49.017	128.074
0.5119	0.24	0.682494	0.523406	0.500493	0.500883	0.422519	2.375	2.125	0.5	2	0.52963	51	50.5949	0.164071	41.1908	96.2197
0.323	0.164	0.888661	0.800482	0.524775	0.466581	0.413747	2.46512	1.64419	0.07	0	0.52963	28.2	34.2714	36.8616	33.3794	26.8262
0.703	0.231	0.174034	0.116068	0.708592	0.641709	0.542858	2.22484	1.6788	0.6	1	0.715213	31.86	27.0749	22.8971	31.5111	0.121706
0.579	0.3111	0.444861	0.454125	0.435766	0.455915	0.482536	3.76147	2.50763	0.8	1	0.52963	32	30.638	1.85503	36.1387	17.1292
0.5711	0.2818	0.670449	0.391854	0.636777	0.469304	0.410888	1.73684	1.39879	0.4	3	0.220342	24.4024	33.0329	74.4854	30.5234	37.4661
0.573	0.2713	0.0443467	0.575905	0.413108	0.48587	0.317298	2.73364	1.47196	0.55	1	0	28	33.4152	29.3248	29.4622	2.13811
0.505	0.2657	0.52476	0.7166	0.31129	0.420228	0.237141	2.34322	1.17161	0.4	1	0	44.6158	38.4294	38.2721	44.0873	0.279343
0.573	0.2713	0.0443467	0.575905	0.413108	0.48587	0.317298	2.73364	1.47196	0.55	2	0.110171	32	38.935	48.0945	35.5992	12.9544
0.505	0.2657	0.52476	0.7166	0.275163	0.427294	0.216984	2.90142	1.45071	0.5	0.5	0.52963	58.7496	51.151	57.7394	58.1054	0.415044
0.597	0.2836	0.522471	0.42685	0.473003	0.502234	0.322269	3.88572	2.09246	0.5	1	0.309289	41	39.503	2.24091	37.2121	14.3485
0.458	0.214	0.832841	0.693273	0.481483	0.471719	0.468495	3.13333	1.68642	0.6	1	0.594076	28.8	37.414	74.2016	43.1148	204.912
0.478	0.244	0.545425	0.778065	0.374523	0.449794	0.261708	2.94363	1.58578	0.4	1	0.483905	53.1	54.2877	1.41071	54.9983	3.60354
0.573	0.2713	0.0443467	0.575905	0.377678	0.482014	0.330828	2.73364	1.47196	0.55	1	0	35	32.35	7.02242	29.3193	32.2705
0.597	0.2836	0.522471	0.42685	0.392245	0.48869	0.309131	3.79007	2.04095	0.7	1	0.309289	38	43.6402	31.8122	42.2041	17.6743
0.478	0.244	0.545425	0.778065	0.329324	0.449794	0.236551	2.94363	1.58578	0.4	1	0.309289	55.12	53.1074	4.05072	54.2925	0.684765
0.515	0.2363	0.492267	0.744278	0.34223	0.488034	0.253217	2.86275	1.61765	0.4	1.66667	0.52963	39.53	53.3814	191.862	52.7092	173.69
0.369	0.14	1	0.358272	0.528885	0.554456	0.382859	2.13111	1.77556	0.5	1	0.309289	38.35	25.4784	165.678	35.644	7.32266
0.505	0.2657	0.52476	0.7166	0.352641	0.431165	0.260801	2.43333	1.21667	0.5	0.5	0.52963	43.7662	54.059	105.941	54.107	106.933
0.505	0.2657	0.52476	0.7166	0.337173	0.434521	0.250993	2.70003	1.35001	0.4	1	0.52963	45.6542	55.2223	91.5489	54.6304	80.5724
0.479	0.28	0.619242	0.722821	0.387391	0.403251	0.478717	2.54732	1.29415	0.6	1	0.309289	26.6	33.5463	48.2516	42.0001	237.163
0.656	0.2653	0.238495	0.475033	0.472864	0.547179	0.24227	2.8907	1.23953	0.4	1	0.309289	32.5	27.3054	26.9842	32.5763	0.00582286
0.323	0.164	0.888661	0.800482	0.506476	0.463659	0.395359	2.35556	1.57111	0.07	0	0.52963	30.7	36.079	28.9333	35.8563	26.5873
0.573	0.2713	0.0443467	0.575905	0.413108	0.48587	0.317298	2.73364	1.47196	0.55	2	0.110171	32	38.935	48.0945	35.5992	12.9544
0.461571	0.264067	0.354415	0.333235	0.28952	0.406695	0.219359	3.3	1.5	0.4	1	0.309289	47.8333	47.7317	0.0103317	26.3617	461.029
0.373	0.149	0.877752	0.764113	0.583586	0.550914	0.288182	2.1875	0.9375	0.03	0	0.174617	20.9	31.8587	120.093	28.748	61.5919
0.479	0.28	0.619242	0.722821	0.396601	0.425993	0.306614	2.81683	1.43122	0.6	1	0.309289	50.6	54.0636	11.9967	54.9407	18.8415
0.373	0.0637	0.791408	1	0.755969	0.871066	0.258038	1.15381	0.786494	0.04	0	0.639801	49.442	49.8741	0.186751	52.522	9.4862
0.7566	0.19	0.234322	0.112288	0.795134	0.782917	0.531007	2.22816	1.68204	0.6	1	0.937747	33.866	32.7086	1.33954	35.0608	1.42757
0.597	0.2836	0.522471	0.42685	0.473015	0.502236	0.322271	2.25556	1.50446	0.8	1	0.309289	38.9	49.7563	117.858	45.9119	49.1664
0.656	0.2653	0.238495	0.475033	0.407883	0.547447	0.257814	3.21662	1.37783	0.4	1	0.174617	22.5	21.4356	1.13291	30.6916	67.1024
0.656	0.2653	0.238495	0.475033	0.458169	0.547269	0.247179	3.60165	1.54396	0.4	1	0.52963	36.9	34.3937	6.28154	35.2126	2.84732
0.505	0.2657	0.52476	0.7166	0.406373	0.437847	0.296192	3.1246	1.5623	0.4	1	0	30.5148	34.8258	18.5843	37.9592	55.4185
0.3302	0.1982	0.941782	0.52931	0.576862	0.394794	0.249023	1.73684	1.39879	0.4	3	0.220342	46.2442	45.329	0.837616	56.3403	101.93
0.629	0.258	0.537178	0.324894	0.603422	0.546772	0.402563	4.45	2.09333	0.5	1	0.309289	21.24	29.9338	75.5822	33.3032	145.52
0.6676	0.1548	0.665907	0.530862	0.522306	0.74893	0.292795	2.6087	1.17391	0	0	0.52963	27.1	23.9694	9.8008	33.7584	44.3343
0.656	0.2653	0.238495	0.475033	0.479637	0.547447	0.242197	3.21662	1.37783	0.6	1	0.52963	40	41.2	1.43993	38.814	1.40662
0.5336	0.2649	0.450835	0.641852	0.341771	0.455151	0.21102	2.71849	1.16387	0.1	2	0.309289	57.82	53.688	17.0732	36.7894	442.288
0.4945	0.2961	0.604298	0.650825	0.332984	0.371803	0.341836	2.1819	1.64571	0.6	1	0.52963	52.392	47.9931	19.3503	54.2993	3.63764
0.505	0.2657	0.52476	0.7166	0.290581	0.424367	0.221629	2.59999	1.3	0.55	1	0.52963	58.4896	57.149	1.79722	66.0192	56.6945
0.3262	0.3123	0.870264	0.589249	0.664245	0.370685	0.767483	2.53111	1.27111	0	0	0.52963	12.8	9.58466	10.3384	15.7478	8.68962
0.6676	0.1548	0.665907	0.530862	0.457717	0.74893	0.301994	2.6087	1.17391	0	0	0.52963	26.5	19.0402	55.6483	33.5087	49.122
0.5359	0.2846	0.636921	0.596279	0.448793	0.449769	0.2468	3.17391	1.70903	0.5	1	0.174617	43.6	46.7182	9.72345	51.3851	60.6085
0.5371	0.272	0.506361	0.661627	0.325327	0.439738	0.220166	3.055	1.645	0	0	0.309289	9.44	21.499	145.419	24.5775	229.145
0.513	0.301	0.757368	0.42685	0.401845	0.411499	0.425343	2.375	2.125	0.4	1	0.110171	44.81	38.716	37.1367	33.2731	133.101
0.656	0.2653	0.238495	0.475033	0.410805	0.547398	0.256109	4.62081	1.97987	0.4	1	0.52963	27.4	29.3113	3.6529	35.0876	59.0995
0.6676	0.1548	0.665907	0.530862	0.49319	0.74893	0.297125	2.6087	1.17391	0.6	1	0.52963	47.2	55.2907	65.4593	56.4935	86.3684
0.3262	0.3123	0.870264	0.589249	0.628293	0.370462	0.785251	3.77	1.91333	0.4	1	0.52963	11.1	13.1491	4.19901	12.3792	1.63635
0.396	0.175	0.865081	0.788426	0.481687	0.540566	0.334075	1.35	0.9	0	0	0.309289	40.8	43.2547	6.02541	37.7898	9.06114
0.3262	0.3123	0.870264	0.589249	0.503502	0.309068	0.515307	4.26	2.16	0	0	0.52963	9.55	13.4765	15.4175	6.55774	8.95363
0.503	0.263	0.535052	0.713336	0.34434	0.437677	0.274208	2.94363	1.58578	0.4	1	0.52963	48.8048	50.243	2.06854	51.425	6.86565
0.3262	0.3123	0.870264	0.589249	0.766731	0.370685	0.715837	2.53111	1.27111	0	0	0.52963	17	10.8963	37.2557	17.1336	0.0178535
0.656	0.2653	0.238495	0.475033	0.407883	0.547447	0.257814	3.21662	1.37783	0.6	1	0.52963	35.3	38.3577	9.34932	38.0909	7.78913
0.48	0.29	0.495902	0.69535	0.349113	0.383076	0.269303	3.17157	1.35784	0.4	1	0.174617	49.56	42.2024	54.1339	40.3801	84.2707
0.503	0.263	0.535052	0.713336	0.34434	0.437677	0.299698	2.94363	1.58578	0.4	1	0.52963	29.8304	47.7891	322.516	48.5688	351.127
0.5852	0.2061	0.664586	0.617143	0.561131	0.577795	0.249023	1.73684	1.39879	0.4	3	0.220342	47.613	56.2915	75.3169	49.6159	4.01175
0.656	0.2653	0.238495	0.475033	0.457134	0.547179	0.245875	2.8907	1.23953	0.4	1	0.52963	36	36.8515	0.725048	35.0999	0.810182
0.597	0.2836	0.522471	0.42685	0.480339	0.497322	0.322648	3.85771	2.07738	0.8	1	0.309289	54	44.5711	88.9034	43.5765	108.65
0.573	0.2713	0.0443467	0.575905	0.425307	0.482014	0.321291	2.73364	1.47196	0.7	1	0	49	37.1934	139.396	33.0557	254.221
0.396	0.175	0.865081	0.788426	0.530121	0.540566	0.325966	1.35	0.9	0	0	0.52963	66	57.5978	70.5965	51.7129	204.121
0.656	0.2653	0.238495	0.475033	0.454204	0.547447	0.248053	3.21662	1.37783	0.5	1	0.174617	28	25.4471	6.51739	32.5702	20.8868
0.5382	0.2995	0.409858	0.611796	0.611957	0.466391	0.509821	2.22857	1.68095	0.6	1	0.52963	34.928	40.8985	35.6466	34.1588	0.591597
0.376	0.1479	0.893092	0.795019	0.742563	0.611019	0.321466	3.88387	2.09355	0.6	1	0.715213	45.5	47.4076	3.63892	53.2924	60.722
0.5076	0.2732	0.677349	0.430843	0.230578	0.432094	0.26337	2.63478	1.18261	0.6	1	0.981279	72.1	61.8699	104.655	63.8738	67.6702
0.4204	0.336	0.820522	0.391854	0.221217	0.279521	0.212757	2.99016	1.28103	0.4	1	0.52963	41.82	45.251	11.7717	40.5084	1.72029
0.597	0.2836	0.522471	0.42685	0.54025	0.515332	0.370299	4.11381	2.21529	0.8	1	0.309289	44	41.509	6.20511	40.643	11.2693
0.423	0.179	0.939907	0.43589	0.429971	0.50597	0.382859	2.13111	1.77556	0.5	1	0.52963	42.48	42.6648	0.0341568	46.6662	17.5242
0.396	0.175	0.865081	0.788426	0.507937	0.540566	0.329801	1.35	0.9	0	0	0.309289	48.9	44.3018	21.1433	38.1073	116.482
0.478	0.244	0.545425	0.778065	0.374523	0.449794	0.261708	2.94363	1.58578	0.4	1	0.309289	47.2	51.224	16.1928	50.8151	13.0688
0.579	0.3111	0.444861	0.454125	0.435766	0.455915	0.482536	3.76147	2.50763	0.8	1	0.309289	29	33.1656	17.3525	34.2252	27.3026
0.597	0.2836	0.522471	0.42685	0.392245	0.48869	0.309131	3.79007	2.04095	0.5	1	0.309289	34	39.5285	30.5641	37.8536	14.8504
0.439	0.201	0.906205	0.448363	0.383313	0.473522	0.372859	2.16	1.8	0.5	1	0.52963	48.38	44.9986	11.4337	47.6643	0.512259
0.4945	0.2961	0.604298	0.650825	0.338194	0.398378	0.348842	2.25492	1.70079	0.6	1	0.52963	59.176	52.0731	50.4507	53.2941	34.5965
0.597	0.2836	0.522471	0.42685	0.392255	0.488696	0.3452	3.94647	2.12518	0.8	1	0.309289	42	41.9785	0.000464048	41.8853	0.0131633
0.513	0.301	0.757368	0.42685	0.401845	0.411499	0.425343	2.375	2.125	0.5	4	0.381128	52.72	42.3154	108.256	37.6004	228.602
0.597	0.2836	0.522471	0.42685	0.54025	0.515332	0.370299	4.11381	2.21529	0.5	1	0.309289	38	35.9659	4.13761	35.1971	7.85597
0.656	0.2653	0.238495	0.475033	0.473017	0.547055	0.240769	4.06042	1.74018	0.4	1	0.52963	36.5	33.7893	7.3478	35.5408	0.920154
0.387	0.208	0.944398	0.46578	0.486295	0.441604	0.473382	2.14304	1.0887	0.4	1	0.309289	22.42	26.3016	15.0665	31.5765	83.8423
0.3262	0.3123	0.870264	0.589249	0.503502	0.309068	0.515307	4.26	2.16	0.4	1	0.52963	13.5	20.0749	43.2289	14.9286	2.04078
0.3262	0.3123	0.870264	0.589249	0.585237	0.309068	0.488409	4.26	2.16	0.4	1	0.52963	22	20.787	1.47131	16.8351	26.6765
0.5371	0.272	0.506361	0.661627	0.27677	0.44755	0.215761	3.055	1.645	0	0	0.309289	12.98	23.0402	101.209	24.5582	134.056
0.656	0.2653	0.238495	0.475033	0.407902	0.547269	0.255078	3.60165	1.54396	0.4	1	0.174617	23	22.8653	0.0181386	30.7885	60.6606
0.5359	0.2846	0.636921	0.596279	0.522812	0.466697	0.29938	3.14663	2.09775	0.4	1	0.174617	46.5	43.9387	6.56026	42.9199	12.8175
0.505	0.2657	0.52476	0.7166	0.340229	0.435012	0.274208	3.16667	1.35784	0.4	1	0.309289	38.232	44.3212	37.0788	45.9031	58.8461
0.5186	0.0915	0.534337	0.953889	0.846801	0.877766	0.466977	2.54732	1.29415	0	0	0.52963	10	13.71	13.7643	21.6769	136.35
0.502	0.264	0.639632	0.632561	0.342813	0.435496	0.210972	2.72059	1.81127	0.55	2	0.309289	61.88	56.9138	24.6632	63.45	2.46476
0.5359	0.2846	0.636921	0.596279	0.470246	0.466879	0.313053	3.76875	2.02188	0.6	1	0.309289	43	47.6341	21.4752	48.2153	27.1989
0.323	0.164	0.888661	0.800482	0.44443	0.454547	0.338879	2.01905	1.34667	0.07	0	0.52963	38.2	41.5561	11.2637	44.6774	41.957
0.517	0.291	0.75946	0.437551	0.320641	0.416013	0.353204	3.42857	1.84286	0.45	1	0.639801	57.408	43.2691	199.909	40.2712	293.669
0.5111	0.2556	0.639632	0.690759	0.338684	0.461656	0.254459	3.02206	1.35784	0.4	1	0.52963	53.454	54.8636	1.98695	59.8697	41.1612
0.3262	0.3123	0.870264	0.589249	0.277521	0.254987	0.328893	3.32889	1.69111	0	0	0.52963	6.89	22.9957	259.394	15.1968	69.0033
0.5076	0.2732	0.677349	0.430843	0.412887	0.440191	0.34072	2.55217	1.14565	0.6	1	0.52963	66.6	51.0832	240.77	46.9332	386.784
0.4947	0.2745	0.61396	0.55275	0.718025	0.359923	0.382962	1.01391	0.810848	0.4	2	0.309289	16	22.0613	36.7397	37.4292	459.211
0.656	0.2653	0.238495	0.475033	0.43631	0.547447	0.251958	3.21662	1.37783	0.8	1	0.52963	38	44.2827	39.4721	41.8041	14.4715
0.772	0.152	0.328912	0.268385	0.798581	0.828373	0.371368	2.052	0.966	0.5	1	0.309289	27.14	18.438	75.7252	32.1243	24.8433
0.5622	0.2715	0.678268	0.373495	0.70855	0.487571	0.473144	1.73684	1.39879	0.4	3	0.220342	14.396	27.8884	182.044	28.3663	195.17
0.5119	0.24	0.682494	0.523406	0.493002	0.500152	0.425343	2.375	2.125	0.5	3	0.220342	51.41	49.0979	5.34599	32.9073	342.348
0.5359	0.2846	0.636921	0.596279	0.456531	0.447307	0.248961	2.92977	1.57757	0.5	1	0.174617	42.6	45.701	9.61644	52.0768	89.8091
0.279	0.144	0.952434	0.749379	0.546618	0.475	0.570286	2.425	1.9875	0.075	0	0.52963	13.216	17.3385	16.9948	20.2309	49.2083
0.3262	0.3123	0.870264	0.589249	0.418121	0.254987	0.300403	3.32889	1.69111	0.4	1	0.52963	22.9	34.7162	139.623	28.9217	36.2614
0.58491	0.21046	0.621096	0.583169	0.553079	0.595971	0.377748	2.59524	1.5	0.6	1	0.309289	42.598	44.2231	2.64109	46.5507	15.6237
0.279	0.144	0.952434	0.749379	0.546618	0.475	0.570286	2.425	1.9875	0.075	0	0.715213	16.52	18.0702	2.40319	22.7469	38.7748
0.656	0.2653	0.238495	0.475033	0.454204	0.547447	0.248053	3.21662	1.37783	0.4	1	0.309289	34	27.0191	48.7335	32.4799	2.31075
0.771	0.1771	0.333674	0.0777534	0.565171	0.737498	0.401831	3.88677	1.83659	0.7	0.333333	0.309289	41.78	44.2226	5.96636	29.2103	157.997
0.597	0.2836	0.522471	0.42685	0.473001	0.502234	0.322268	5.87185	1.93769	0.8	1	0.309289	34.9	36.9643	4.26131	41.8361	48.1089
0.597	0.2836	0.522471	0.42685	0.47302	0.502236	0.359686	4.04539	2.17845	0.8	1	0.309289	52	41.7556	104.948	41.1419	117.899
0.5336	0.2649	0.450835	0.641852	0.341443	0.455218	0.237198	3.17157	1.35784	0.1	1	0.309289	41.3	39.5662	3.00608	34.1074	51.7341
0.323	0.164	0.888661	0.800482	0.44443	0.454547	0.338879	2.01905	1.34667	0.07	0	0.309289	25.1	35.9426	117.561	34.5714	89.7075
0.5359	0.2846	0.636921	0.596279	0.470246	0.466879	0.313053	3.76875	2.02188	0.6	1	0.715213	45.5	52.4423	48.1954	55.8073	106.24
0.656	0.2653	0.238495	0.475033	0.479637	0.547447	0.242197	3.21662	1.37783	0.8	1	0.309289	33.6	40.0433	41.5162	39.6618	36.7454
0.503	0.263	0.535052	0.713336	0.34434	0.437677	0.274208	3.16667	1.35784	0.4	1	0.52963	42.6334	50.8552	67.5977	50.9403	69.0043
0.505	0.2657	0.52476	0.7166	0.390933	0.441616	0.285019	2.52344	1.26172	0.55	1	0.309289	58.8702	50.1049	76.8308	50.9443	62.8194
0.478	0.244	0.545425	0.778065	0.374523	0.449794	0.25411	2.94363	1.58578	0.4	1	0.309289	59.28	51.9522	53.6968	51.8264	55.5557
0.5076	0.2732	0.677349	0.430843	0.20251	0.425461	0.276798	2.63478	1.18261	0.6	1	0.52963	39.5	49.4994	99.9873	51.6994	148.826
0.5561	0.1987	0.823136	0.42396	0.575848	0.574013	0.249023	1.73684	1.39879	0.4	3	0.220342	58.1256	69.3178	125.265	50.2489	62.042
0.58491	0.21046	0.621096	0.583169	0.553079	0.595971	0.377748	2.59524	1.5	0.6	1	0.309289	54.4924	44.2231	105.458	46.5507	63.0709
0.601	0.2654	0.628107	0.407161	0.288565	0.550283	0.3666	1.87	1.53	0.07	0	0.309289	7.33	14.326	48.9441	22.8899	242.11
0.434	0.262	0.677349	0.778065	0.494822	0.399656	0.337464	2.9025	1.365	0.5	1	0.309289	60.32	47.4567	165.465	51.3755	80.0048
0.597	0.2836	0.522471	0.42685	0.473003	0.502234	0.322269	3.57179	2.38238	0.8	1	0.309289	45.9	47.8444	3.78076	43.9232	3.90789
0.373	0.0637	0.791408	1	0.75595	0.871066	0.25803	0.661336	0.786492	0.04	0	0.174617	17.7	25.9986	68.8672	30.3807	160.801
0.404	0.175	0.927781	0.435334	0.439068	0.498502	0.372859	2.16	1.8	0.5	1	0.309289	42.48	39.6766	7.85907	41.1568	1.75098
0.423	0.179	0.939907	0.43589	0.429971	0.50597	0.382859	2.13111	1.77556	0.5	1	0.309289	40.12	43.722	12.9744	42.5646	5.97609
0.3262	0.3123	0.870264	0.589249	0.745354	0.370685	0.727721	2.53111	1.27111	0	0	0.52963	16.1	10.6852	29.3199	16.8186	0.516451
0.5336	0.2649	0.450835	0.641852	0.341443	0.455218	0.263178	3.17157	1.35784	0.1	1	0.309289	37.76	36.5424	1.48257	32.6983	25.6207
0.656	0.2653	0.238495	0.475033	0.43631	0.547447	0.251958	3.21662	1.37783	0.7	1	0.52963	38.6	41.9198	11.0211	40.0707	2.16306
0.505	0.2657	0.52476	0.7166	0.273764	0.427363	0.239842	2.83255	1.52594	0.4	1	0.52963	41.772	50.8354	82.1443	55.8913	199.355
0.4204	0.336	0.820522	0.391854	0.262351	0.279521	0.205898	2.99016	1.28103	0.4	1	0.52963	41.93	46.4493	20.4242	42.2476	0.10085
0.5583	0.3025	0.629744	0.386547	0.401887	0.369319	0.3261	2.226	1.206	0.4	1	0.309289	40.3	29.0187	127.267	38.1682	4.54455
0.4934	0.2273	0.585275	0.756194	0.404818	0.502893	0.186824	3.0225	1.6275	0.03	0	0.715213	34.22	49.89	245.549	57.7727	554.729
0.4752	0.1729	0.533619	0.497491	0.978903	0.759432	0.778344	3.42652	2.58423	1	0.25	0.309289	8.75	13.2355	20.1196	18.4675	94.43
0.5359	0.2846	0.636921	0.596279	0.442041	0.451867	0.244947	3.66221	1.97196	0.5	1	0.174617	46.8	47.737	0.877952	49.8372	9.22465
0.458	0.214	0.832841	0.693273	0.481483	0.471719	0.468495	3.13333	1.68642	0.05	0	0.594076	17.3	23.6036	39.7359	30.0023	161.349
0.5186	0.0915	0.534337	0.953889	0.846801	0.877766	0.466977	2.54732	1.29415	0	0	0.715213	20	22.8621	8.19172	22.36	5.56959
0.505	0.2657	0.52476	0.7166	0.437563	0.448354	0.336112	3.15223	1.69816	0.4	1	0.309289	35.282	41.7187	41.4311	40.9324	31.9275
0.597	0.2836	0.522471	0.42685	0.285525	0.477156	0.295813	3.70801	1.99677	0.8	1	0.309289	36	45.2448	85.4656	45.2654	85.8482
0.379	0.174	0.957781	0.369235	0.441374	0.478112	0.412859	2.1	1.75111	0.5	1	0.52963	29.5	29.4317	0.00465953	35.713	38.6011
0.461571	0.264067	0.354415	0.333235	0.28952	0.406695	0.219359	3.1	1.3	0.4	1	0.309289	35.5	48.9936	182.077	26.3956	82.8903
0.279	0.144	0.952434	0.749379	0.777151	0.460158	0.535708	2.425	1.9875	0.075	0	0	4.543	7.29854	7.593	13.5849	81.7553
0.5359	0.2846	0.636921	0.596279	0.46964	0.4663	0.312675	3.66667	1.94848	0.6	1	0.174617	42.3	45.7246	11.7277	46.0414	13.9977
0.7418	0.0944	0.681298	0.405919	0.808129	1	0.238932	2.55338	1.17429	0	0	0.309289	10	7.48677	6.31631	28.0303	325.093
0.5076	0.2732	0.677349	0.430843	0.307936	0.44851	0.347013	2.55217	1.14565	0.6	1	0.52963	39.6	48.5884	80.7905	45.9165	39.8977
0.323	0.164	0.888661	0.800482	0.456097	0.45617	0.348846	2.07843	1.38627	0.07	0	0.52963	34.6	40.6071	36.0853	42.9589	69.871
0.597	0.2836	0.522471	0.42685	0.392245	0.48869	0.309131	3.79007	2.04095	1	1	0.309289	35	49.8078	219.272	48.8556	191.977
0.423	0.179	0.939907	0.43589	0.429971	0.50597	0.382859	2.13111	1.77556	0.5	1	0	37.76	45.2059	55.4419	36.8073	0.907626
0.656	0.2653	0.238495	0.475033	0.407883	0.547447	0.257814	3.21662	1.37783	0.7	1	0.174617	25.9	32.3367	41.4306	35.6398	94.8637
0.323	0.164	0.888661	0.800482	0.524775	0.466581	0.413747	2.46512	1.64419	0.07	0	0.309289	17.5	29.6576	147.807	26.7908	86.3182
0.5736	0.22106	0.654374	0.578047	0.533301	0.570061	0.377748	2.59524	1.5	0.6	1	0.309289	39.5536	45.9282	40.635	48.2082	74.9026
0.597	0.2836	0.522471	0.42685	0.291085	0.474661	0.29599	3.69606	1.99033	0.9	1	0.309289	32	47.105	228.161	47.5759	242.61
0.597	0.2836	0.522471	0.42685	0.473015	0.502236	0.322271	2.84302	0.938203	0.8	1	0.309289	39	45.2527	39.0959	44.9528	35.4353
0.5823	0.2508	0.573197	0.426274	0.207071	0.506836	0.280463	3	1.5	0	0	0.419459	15.1	15.2761	0.0310145	23.5423	71.2726
0.3262	0.3123	0.870264	0.589249	0.394481	0.254688	0.30402	4.57333	2.32	0.4	1	0.52963	22	19.5954	5.7821	15.2424	45.6651
0.279	0.144	0.952434	0.749379	0.684782	0.475	0.545176	2.425	1.9875	0.075	0	0	4.8852	13.2169	69.417	13.4601	73.5284
0.4934	0.2273	0.585275	0.756194	0.404818	0.502893	0.186824	3.0225	1.6275	0.03	0	0.309289	23.6	38.6286	225.858	32.7057	82.9139
0.656	0.2653	0.238495	0.475033	0.407926	0.547055	0.254817	4.06042	1.74018	0.4	1	0.309289	26.4	26.8349	0.189167	32.4335	36.4033
0.656	0.2653	0.238495	0.475033	0.438809	0.547269	0.251438	3.60165	1.54396	0.4	1	0.174617	26.8	22.8009	15.9931	30.8608	16.4897
0.505	0.2657	0.52476	0.7166	0.437563	0.448354	0.336112	3.15223	1.69816	0.4	1	0.716969	45.666	51.623	35.4861	47.9388	5.16547
0.5414	0.2665	0.599008	0.519799	0.241304	0.448658	0.311716	2.82902	1.52332	0.55	1	0.52963	39.6	42.1093	6.29653	48.303	75.742
0.597	0.2836	0.522471	0.42685	0.473001	0.502234	0.322268	5.06793	2.72908	0.8	1	0.309289	45	43.19	3.27595	42.3648	6.94431
0.597	0.2836	0.522471	0.42685	0.492583	0.505868	0.328944	2.8143	1.87715	0.8	1	0.309289	42	48.487	42.0808	44.5417	6.4601
0.478	0.244	0.545425	0.778065	0.302569	0.449794	0.222062	3.17157	1.35784	0.4	1	0.309289	69.68	53.1652	272.737	56.0399	186.052
0.527	0.334	0.40531	0.604883	0.397094	0.368526	0.327713	2.29	1.078	0.5	1	0.309289	50.74	37.4758	175.938	36.3558	206.905
0.5823	0.2508	0.573197	0.426274	0.186606	0.509986	0.277482	3	1.5	0	0	0.309289	10.9	12.5166	2.61348	19.9384	81.6918
0.3262	0.3123	0.870264	0.589249	0.627809	0.370685	0.782898	2.53111	1.27111	0.4	1	0.52963	11.4	19.9544	73.1777	19.6337	67.7937
0.597	0.2836	0.522471	0.42685	0.473003	0.502234	0.322269	3.88572	2.09246	0.8	3	0.309289	57	37.8557	366.503	40.3283	277.946
0.656	0.2653	0.238495	0.475033	0.407883	0.547447	0.257814	3.21662	1.37783	0.5	1	0.174617	23.5	25.0693	2.4627	32.3258	77.8945
0.505	0.2657	0.52476	0.7166	0.340229	0.435012	0.274208	2.94363	1.58578	0.4	1	0.716969	45.902	53.7739	61.9664	55.0047	82.859
0.396	0.175	0.865081	0.788426	0.548783	0.540637	0.322482	2.7	1.8	0	0	0.309289	42.1	39.8934	4.86923	31.6831	108.512
0.4752	0.1729	0.533619	0.497491	0.978903	0.759432	0.778344	3.42652	2.58423	1	0.5	0.309289	14.25	12.9879	1.593	23.225	80.5499
0.656	0.2653	0.238495	0.475033	0.43631	0.547447	0.251958	3.21662	1.37783	0.4	1	0.309289	32.1	26.68	29.3762	32.3812	0.0790715
0.5397	0.3466	0.511357	0.46578	0.19774	0.363107	0.297976	2.84828	1.50917	0.4	1	0.174617	30	32.7085	7.33617	33.552	12.6165
0.373	0.0637	0.791408	1	0.75595	0.871066	0.25803	0.661336	0.786492	0.04	0	0.639801	55.7024	50.6368	25.6601	52.2484	11.9301
0.387	0.208	0.944398	0.46578	0.543521	0.461547	0.478266	2.1213	1.07761	0.4	1	0.52963	39.058	36.5035	6.5256	35.4634	12.921
0.527	0.334	0.40531	0.604883	0.397094	0.368526	0.336213	3.1925	1.5025	0.5	1	0.309289	41.3	35.2067	37.1286	35.3694	35.1717
0.656	0.2653	0.238495	0.475033	0.414887	0.547179	0.257212	2.8907	1.23953	0.4	1	0.52963	31	34.8553	14.863	34.7181	13.8244
0.6283	0.1671	0.704804	0.55275	0.541914	0.691951	0.29522	2.97227	1.33537	0.6	1	0.110171	66.37	52.4424	193.978	51.7372	214.12
0.586	0.20202	0.653279	0.611939	0.569554	0.612742	0.377748	2.59524	1.5	0.6	1	0.309289	34.2082	46.3613	147.697	49.4095	231.078
0.666	0.259	0.272039	0	0.601864	0.564329	0.369296	2.01	0.95	0.5	1	0.309289	29.5	32.1396	6.96724	26.2763	10.3925
0.5119	0.24	0.682494	0.523406	0.493002	0.500152	0.425343	2.375	2.125	0.4	2	0.174617	44.81	48.8494	16.317	33.143	136.12
0.478	0.244	0.545425	0.778065	0.374523	0.449794	0.25411	2.94363	1.58578	0.4	1	0.309289	59.28	51.9522	53.6968	51.8264	55.5557
0.458	0.214	0.832841	0.693273	0.481483	0.471719	0.468495	3.13333	1.68642	0.6	1	0.419459	25.2	35.8856	114.182	40.9785	248.961
0.597	0.2836	0.522471	0.42685	0.473015	0.502236	0.322271	2.64436	1.13337	0.8	1	0.309289	40.1	46.7896	44.7511	45.2642	26.669
0.5076	0.2732	0.677349	0.430843	0.243876	0.443087	0.324884	2.57826	1.1587	0.6	1	0.981279	47.8	58.1266	106.638	55.5503	60.067
0.3262	0.3123	0.870264	0.589249	0.418121	0.254987	0.300403	3.32889	1.69111	0	0	0.52963	16.9	25.7231	77.8464	17.9572	1.1176
0.373	0.0637	0.791408	1	0.755947	0.871068	0.258033	2.8774	0.796226	0.04	0	0.639801	55.7752	47.0743	75.7063	53.8074	3.87233
0.513	0.301	0.757368	0.42685	0.409337	0.412229	0.422519	2.375	2.125	0.5	2	0.174617	41.77	45.3504	12.8194	35.8676	34.8386
0.597	0.2836	0.522471	0.42685	0.473015	0.502236	0.322271	3.02701	0.756759	0.8	1	0.309289	38.1	43.8266	32.7936	44.6761	43.2445
0.6283	0.1671	0.704804	0.55275	0.415427	0.692928	0.241578	2.65815	1.19424	0.6	1	0.52963	62.23	60.4556	3.14838	70.4835	68.1197
0.387	0.208	0.944398	0.46578	0.711934	0.534667	0.52586	1.99848	1.01522	0.4	1	0.309289	38.586	21.8532	279.987	34.2944	18.4177
0.656	0.2653	0.238495	0.475033	0.470999	0.547398	0.243105	4.62081	1.97987	0.4	1	0.309289	30.6	28.2138	5.69378	32.8204	4.93017
0.597	0.2836	0.522471	0.42685	0.290221	0.474558	0.330601	3.84011	2.0679	0.8	1	0.309289	35	41.3003	39.6932	42.6539	58.5826
0.48	0.29	0.494094	0.69535	0.305005	0.383076	0.247737	2.94608	1.58578	0.4	1	0.52963	46.61	55.6556	81.8229	50.4375	14.6496
0.513	0.301	0.757368	0.42685	0.401845	0.411499	0.425343	2.375	2.125	0.5	4	0.550854	53.99	43.8462	102.896	40.6094	179.04
0.5414	0.2665	0.599008	0.519799	0.241411	0.448662	0.255732	1.97183	1.06176	0.55	1	0.52963	48.6	55.3076	44.9917	58.5622	99.245
0.461571	0.264067	0.354415	0.333235	0.28952	0.406695	0.219359	3.1	1.3	0.4	1	0.52963	39.7	54.7659	226.98	29.6567	100.868
0.4752	0.1729	0.533619	0.497491	0.978903	0.759432	0.778344	3.42652	2.58423	1	0.333333	0.309289	10.95	13.18	4.97301	20.4745	90.7167
0.3262	0.3123	0.870264	0.589249	0.466741	0.309068	0.525734	4.26	2.16	0.4	1	0.52963	11.1	19.487	70.3425	14.1542	9.32788
0.597	0.2836	0.522471	0.42685	0.473003	0.502234	0.322269	3.88572	2.09246	0.8	1	0.174617	52	45.2376	45.73	41.5588	109.019
0.505	0.2657	0.52476	0.7166	0.340229	0.435012	0.274208	3.17157	1.35784	0.4	1	0.716969	46.02	56.1125	101.858	54.4873	71.6943
0.3262	0.3123	0.870264	0.589249	0.312655	0.254688	0.320782	4.57333	2.32	0	0	0.52963	8.8	12.3625	12.6913	2.53703	39.2248
0.573	0.2713	0.0443467	0.575905	0.413108	0.48587	0.317298	2.73364	1.47196	0.55	1	0	30	33.4152	11.6639	29.4622	0.2892
0.5359	0.2846	0.636921	0.596279	0.400075	0.466697	0.3294	3.41806	1.84049	0.5	1	0.174617	42.8	43.8098	1.01971	42.4356	0.132758
0.479	0.28	0.619242	0.722821	0.358864	0.41615	0.301347	2.83415	1.43951	0.6	1	0.52963	49	57.7622	76.7769	60.2218	125.928
0.5336	0.2649	0.450835	0.641852	0.463227	0.425168	0.231609	2.71849	1.16387	0.4	1	0.309289	56.64	39.158	305.621	44.4415	148.803
0.478	0.244	0.545425	0.778065	0.302569	0.449794	0.222062	2.94363	1.58578	0.4	1	0.309289	65.52	54.0044	132.609	56.6532	78.6205
0.5371	0.272	0.506361	0.661627	0.27677	0.44755	0.215761	3.055	1.645	0	0	0.639801	35.4	32.0983	10.9012	39.6723	18.2523
0.279	0.144	0.952434	0.749379	0.674997	0.460158	0.560077	2.425	1.9875	0.075	0	0.309289	13.334	15.9836	7.0206	17.6088	18.2743
0.579	0.3111	0.444861	0.454125	0.435769	0.455913	0.482567	2.99514	1.99677	0.8	1	0.52963	36.2	34.5243	2.80787	36.5642	0.132614
0.377	0.2	0.922819	0.480244	0.33229	0.449236	0.275	1.36842	1.15439	0.02	0	0.52963	34.102	35.4484	1.81274	40.0704	35.6213
0.5076	0.2732	0.677349	0.430843	0.219583	0.433614	0.297516	2.61087	1.17174	0.6	1	0.52963	40.7	48.8269	66.0459	49.6342	79.8202
0.279	0.144	0.952434	0.749379	0.852336	0.460158	0.51338	2.425	1.9875	0.075	0	0	3.953	3.48192	0.221916	13.9278	99.4972
0.3262	0.3123	0.870264	0.589249	0.394481	0.254688	0.30402	4.57333	2.32	0	0	0.52963	14.9	13.8029	1.20356	4.1646	115.249
0.507	0.288	0.54272	0.598979	0.332101	0.405329	0.2477	3.2325	1.385	0.8	3	0.174617	30	40.2514	105.092	48.285	334.34
0.359	0.151	0.871047	0.776551	0.818211	0.573609	0.365035	2.55556	1.11111	0.4	2	0.309289	45.312	52.9194	57.8719	51.0189	32.5683
0.5674	0.2489	0.671088	0.533939	0.398105	0.509656	0.288521	3	1.5	0.03	0	0.52963	15.93	30.5248	213.008	33.9395	324.343
0.597	0.2836	0.522471	0.42685	0.392245	0.48869	0.309131	3.79007	2.04095	0.1	0	0.309289	14	16.9754	8.85298	22.4902	72.084
0.5076	0.2732	0.677349	0.430843	0.20251	0.425461	0.276798	2.63478	1.18261	0.6	1	0.309289	37.6	45.538	63.0111	47.0652	89.5909
0.479	0.28	0.619242	0.722821	0.396601	0.425993	0.306614	2.81683	1.43122	0.6	1	0.52963	55.5	60.1611	21.7256	59.8453	18.8817
0.656	0.2653	0.238495	0.475033	0.407883	0.547447	0.257814	3.21662	1.37783	0.6	1	0.309289	31.4	32.3654	0.932034	35.5365	17.1102
0.597	0.2836	0.522471	0.42685	0.472976	0.502238	0.384622	4.15498	2.23746	0.8	1	0.309289	49	39.298	94.129	39.8089	84.4768
0.3262	0.3123	0.870264	0.589249	0.628293	0.370462	0.785251	3.77	1.91333	0	0	0.52963	10.1	5.29051	23.1312	8.09429	4.02287
0.573	0.2713	0.0443467	0.575905	0.358084	0.478608	0.286107	2.63514	1.41892	0.55	1	0	30	37.2428	52.4579	29.3864	0.37648
0.279	0.144	0.952434	0.749379	0.674997	0.460158	0.560077	2.425	1.9875	0.075	0	0.52963	16.756	19.4782	7.41064	20.7444	15.9071
0.377	0.2	0.922819	0.480244	0.405675	0.462117	0.256557	1.27869	1	0.3	2	0.52963	48.262	64.6963	270.087	69.6361	456.852
0.666	0.259	0.272039	0	0.62553	0.558363	0.383745	2.9025	1.365	0.5	1	0.309289	23.6	29.8097	38.5603	26.2839	7.20333
0.5397	0.3466	0.511357	0.46578	0.19774	0.363107	0.297976	2.84828	1.50917	0.05	0	0.309289	13	14.6821	2.82956	20.4777	55.9157
0.656	0.2653	0.238495	0.475033	0.454204	0.547447	0.248053	3.21662	1.37783	0.5	1	0.52963	40.5	37.8991	6.76469	36.8077	13.6333
0.597	0.2836	0.522471	0.42685	0.54025	0.515332	0.370299	4.11381	2.21529	0.6	1	0.309289	40	37.8136	4.78039	36.9975	9.01523
0.656	0.2653	0.238495	0.475033	0.476641	0.547269	0.242921	3.60165	1.54396	0.4	1	0.52963	38	35.0737	8.56308	35.3663	6.93628
0.48	0.29	0.495902	0.69535	0.349113	0.383076	0.269303	3.17157	1.35784	0.4	1	0.174617	48.38	42.2024	38.1624	40.3801	63.9985
0.377	0.2	0.922819	0.480244	0.405675	0.462117	0.256557	1.27869	1	0.02	0	0.52963	25.134	41.5659	270.007	43.0689	321.662
0.279	0.144	0.952434	0.749379	0.674997	0.460158	0.560077	2.425	1.9875	0.075	0	0	3.9294	11.0783	51.1073	13.2076	86.0845
0.505	0.2657	0.52476	0.7166	0.374598	0.434151	0.272372	2.94363	1.58578	0.4	1	0.52963	56.64	50.8053	34.0438	51.3069	28.4424
0.5301	0.2789	0.636921	0.596279	0.487246	0.466064	0.321466	3.88387	2.09355	0.6	1	0.715213	45.5	49.1142	13.0628	54.1015	73.985
0.513	0.301	0.757368	0.42685	0.401845	0.411499	0.425343	2.375	2.125	0.5	4	0.309289	52.33	41.6674	113.691	36.3268	256.103
0.505	0.2657	0.52476	0.7166	0.373311	0.426419	0.274523	3.01304	1.50652	0.55	1	0	38.232	39.0361	0.646625	44.417	38.2548
0.5301	0.2789	0.636921	0.596279	0.487246	0.466064	0.321466	3.88387	2.09355	0.6	1	0.309289	43	45.4173	5.84354	46.8303	14.6713
0.656	0.2653	0.238495	0.475033	0.454204	0.547447	0.248053	3.21662	1.37783	0.8	1	0.309289	35	39.6255	21.3952	39.3646	19.0498
0.396	0.175	0.865081	0.788426	0.508038	0.540543	0.329814	2.1	1.4	0	0	0.309289	51.8	41.1176	114.114	34.4262	301.85
0.597	0.2836	0.522471	0.42685	0.557623	0.501702	0.390788	4.11381	2.21529	0.8	1	0.309289	41	36.6382	19.0254	39.7404	1.58661
0.5119	0.24	0.682494	0.523406	0.493002	0.500152	0.425343	2.375	2.125	0.5	1	0.110171	45.01	45.945	0.874225	36.9866	64.3752
0.5336	0.2649	0.450835	0.641852	0.341443	0.455218	0.210972	3.17157	1.35784	0.25	1	0.309289	57.2	45.127	145.757	40.9007	265.669
0.629	0.258	0.537178	0.324894	0.585623	0.551186	0.399635	4.45333	2.09667	0.5	1	0.309289	24.78	31.5028	45.1958	33.3469	73.3922
0.505	0.2657	0.52476	0.7166	0.273764	0.427363	0.239842	2.83255	1.52594	0.4	1	0.716969	50.386	53.839	11.923	60.5109	102.513
0.505	0.2657	0.52476	0.7166	0.339235	0.434521	0.282514	3.50562	1.88764	0.4	1	0.52963	29.618	44.1853	212.205	48.9813	374.938
0.515	0.2363	0.492267	0.744278	0.34223	0.488034	0.253217	2.94363	1.61765	0.4	1	0.52963	30.68	49.1286	340.351	52.6287	481.744
0.4523	0.1995	0.853672	0.704497	0.569643	0.536071	0.300488	2.63527	1.42029	0.03	0	0.52963	39.884	48.3699	72.0101	43.5593	13.5081
0.505	0.2657	0.52476	0.7166	0.335542	0.434521	0.266743	2.63514	1.41892	0.4	1	0.309289	53.926	47.567	40.4365	47.6538	39.3405
0.373	0.0637	0.791408	1	0.75595	0.871066	0.25803	0.661336	0.786492	0.04	0	0.309289	31.27	33.1314	3.46497	36.7115	29.6097
0.505	0.2657	0.52476	0.7166	0.427072	0.432512	0.311904	2.80001	1.4	0.5	0.5	0.309289	32.0488	39.773	59.6635	46.2806	202.543
0.279	0.144	0.952434	0.749379	0.684782	0.475	0.545176	2.425	1.9875	0.075	0	0.715213	28.084	25.2098	8.2611	24.8699	10.3306
0.597	0.2836	0.522471	0.42685	0.473003	0.502234	0.313325	3.88572	2.09246	0.8	1	0.52963	56	46.7173	86.1676	47.4737	72.6981
0.513	0.301	0.757368	0.42685	0.401845	0.411499	0.425343	2.375	2.125	0.6	1	0.220342	49.22	44.6022	21.3237	39.3863	96.701
0.373	0.149	0.877752	0.764113	0.583586	0.550914	0.288182	2.1875	0.9375	0.03	0	0.309289	27.6	38.9385	128.562	36.2117	74.1615
0.597	0.2836	0.522471	0.42685	0.54025	0.515332	0.370299	4.11381	2.21529	1	1	0.309289	36	45.2044	84.7209	44.3485	69.6972
0.5371	0.272	0.506361	0.661627	0.328774	0.454585	0.246581	3.0225	1.6275	0.015	0	0.174617	4.72	18.1064	179.195	19.1072	206.991
0.3262	0.3123	0.870264	0.589249	0.768223	0.370462	0.717533	3.77	1.91333	0.4	1	0.52963	22.9	14.8037	65.5495	15.6864	52.0359
0.479	0.28	0.619242	0.722821	0.387391	0.403251	0.478717	2.54732	1.29415	0.6	1	0.52963	28.3	40.6732	153.095	45.1521	283.994
0.534	0.216	0.597043	0.535083	0.579258	0.561976	0.334643	2.68293	1.43902	0.5	1	0.309289	26	44.489	341.842	41.7363	247.631
0.6283	0.1671	0.704804	0.55275	0.476585	0.693854	0.266506	2.97686	1.33743	0.6	1	0.52963	75.9	59.2536	277.104	65.0903	116.85
0.573	0.2713	0.0443467	0.575905	0.349344	0.482014	0.335988	2.73364	1.47196	0.55	1	0	32	32.4936	0.243596	29.2657	7.47624
0.513	0.301	0.757368	0.42685	0.401845	0.411499	0.425343	2.375	2.125	0.4	1	0.220342	45.64	40.1041	30.6465	34.9107	115.117
0.5336	0.2649	0.450835	0.641852	0.341443	0.455218	0.237198	3.17157	1.35784	0.25	1	0.309289	49.56	42.0747	56.0298	38.551	121.198
0.478	0.244	0.545425	0.778065	0.302569	0.449794	0.222062	2.94363	1.58578	0.7	1	0.715213	70.72	57.4574	175.897	81.3264	112.497
0.513	0.301	0.757368	0.42685	0.401845	0.411499	0.425343	2.375	2.125	0.5	1	0.330512	46.94	43.3469	12.9107	38.7825	66.5448
0.513	0.301	0.757368	0.42685	0.401845	0.411499	0.425343	2.375	2.125	0.6	1	0.535208	50.77	46.3151	19.8461	44.1472	43.8615
0.3262	0.3123	0.870264	0.589249	0.768223	0.370462	0.717533	3.77	1.91333	0	0	0.52963	17	6.9451	101.101	10.3787	43.8417
0.279	0.144	0.952434	0.749379	0.519752	0.460158	0.58707	2.425	1.9875	0.075	0	0.52963	12.508	14.3421	3.36408	18.9488	41.4836
0.387	0.208	0.944398	0.46578	0.656314	0.509102	0.495544	2.05543	1.04413	0.4	1	0.52963	44.958	37.7602	51.8084	37.5929	54.2451
0.369	0.14	1	0.358272	0.528885	0.554456	0.382859	2.13111	1.77556	0.5	1	0.52963	41.3	24.2948	289.178	39.1373	4.67727
0.5076	0.2732	0.677349	0.430843	0.243876	0.443087	0.324884	2.57826	1.1587	0.6	1	0.309289	34.8	42.8169	64.2707	43.2962	72.185
0.653	0.1448	0.684274	0.509092	0.474784	0.770559	0.297341	2.61087	1.17174	0.6	1	0.52963	39.4	52.6371	175.22	55.3086	253.084
0.656	0.2653	0.238495	0.475033	0.454204	0.547447	0.248053	3.21662	1.37783	0.8	1	0.52963	41	44.9877	15.9019	42.0316	1.06422
0.3126	0.1976	0.956195	0.51818	0.578083	0.37778	0.249023	1.73684	1.39879	0.4	3	0.220342	59.4672	40.8462	346.742	55.7987	13.4581
0.597	0.2836	0.522471	0.42685	0.473003	0.502234	0.322269	3.88572	2.09246	0.8	1	0.309289	52	45.4861	42.4305	43.5342	71.6693
0.573	0.2713	0.0443467	0.575905	0.425307	0.482014	0.321291	2.73364	1.47196	0.55	1	0	46	31.8736	199.555	29.4129	275.132
0.478	0.244	0.545425	0.778065	0.329324	0.449794	0.236551	2.94363	1.58578	0.4	1	0.309289	53.1	53.1074	5.41534e-05	54.2925	1.42204
0.507	0.288	0.54272	0.598979	0.332101	0.405329	0.2477	3.2325	1.385	0.8	3	0.52963	45	46.7804	3.1699	57.3546	152.636
0.597	0.2836	0.522471	0.42685	0.386666	0.49178	0.3089	3.80744	2.05031	0.8	1	0.309289	43	46.1568	9.96553	44.3754	1.8916
0.597	0.2836	0.522471	0.42685	0.392245	0.48869	0.309131	3.79007	2.04095	0.8	1	0.309289	47	45.6961	1.70016	44.4045	6.73678
0.597	0.2836	0.522471	0.42685	0.281097	0.479079	0.295669	3.71854	2.00244	0.8	1	0.309289	34	45.4233	130.493	45.2451	126.452
0.505	0.2657	0.52476	0.7166	0.340229	0.435012	0.261708	2.94363	1.58578	0.4	1	0.716969	52.038	54.9826	8.67079	56.7875	22.5573
0.703	0.231	0.174034	0.116068	0.708592	0.641709	0.542858	2.22484	1.6788	0.6	1	0.639801	29.5	24.4812	25.1888	31.0429	2.38059
0.5359	0.2846	0.636921	0.596279	0.470502	0.466697	0.3133	3.69097	1.58184	0.5	1	0.174617	47.7	40.5616	50.957	43.2043	20.2117
0.373	0.0637	0.791408	1	0.755969	0.871066	0.258038	1.15381	0.786494	0.04	0	0.174617	18.29	25.2352	48.2357	30.4965	148.998
0.3085	0.1707	0.95584	0.530862	0.726801	0.446895	0.311279	1.73684	1.39879	0.4	3	0.220342	50.5158	36.5156	196.007	46.4706	16.3637
0.478	0.244	0.545425	0.778065	0.394119	0.449794	0.272543	2.94363	1.58578	0.4	1	0.309289	47.2	50.2961	9.58613	49.5168	5.36738
0.3262	0.3123	0.870264	0.589249	0.53447	0.309068	0.505753	4.26	2.16	0.4	1	0.52963	20.9	20.4384	0.213056	15.6177	27.9032
0.483	0.305	0.569165	0.682636	0.346721	0.38855	0.308998	3.39633	1.45407	0.4	3	0.52963	74.984	60.2546	216.954	45.3945	875.537
0.3262	0.3123	0.870264	0.589249	0.345557	0.254987	0.316344	3.32889	1.69111	0.4	1	0.52963	20.5	33.6624	173.248	26.2626	33.2079
0.5111	0.2556	0.639632	0.690759	0.338684	0.461656	0.254459	3.02206	1.35784	0.4	1	0.309289	48.498	49.0663	0.322947	54.1456	31.8951
0.5076	0.2732	0.677349	0.430843	0.28934	0.436956	0.282701	2.61087	1.17174	0.6	1	0.52963	72.3	53.4064	356.966	51.8311	418.976
0.4523	0.1995	0.853672	0.704497	0.600388	0.516645	0.322758	2.63527	1.42029	0.4	1	0.309289	48.0614	53.3646	28.1238	56.597	72.8566
0.4204	0.336	0.820522	0.391854	0.296451	0.287821	0.239156	2.99016	1.28103	0.6	1	0.52963	46.16	43.9173	5.02986	40.3254	34.0429
0.7418	0.0944	0.681298	0.405919	0.73771	0.990191	0.335569	3.01602	1.48055	0.6	1	0.52963	32	44.8956	166.298	36.7911	22.955
0.461571	0.264067	0.354415	0.333235	0.28952	0.406695	0.219359	3.3	1.5	0.4	1	0.52963	52.44	51.7272	0.508143	29.6101	521.204
0.396	0.175	0.865081	0.788426	0.530168	0.540556	0.325971	1.67143	1.11429	0	0	0.309289	61.1	43.7264	301.843	36.8728	586.958
0.478	0.244	0.545425	0.778065	0.374523	0.449794	0.261708	2.94363	1.58578	0.4	1	0.483905	53.1	54.2877	1.41071	54.9983	3.60354
0.5359	0.2846	0.636921	0.596279	0.654404	0.491641	0.411333	2.92977	1.57757	0.5	1	0.174617	43.2	31.0323	148.052	39.631	12.7379
0.4752	0.1729	0.533619	0.497491	0.978903	0.759432	0.778344	3.42652	2.58423	1	0.416667	0.309289	12.55	13.0975	0.299737	22.0241	89.7581
0.4204	0.336	0.820522	0.391854	0.25077	0.277491	0.210435	2.99016	1.28103	0.6	1	0.52963	45.57	44.7562	0.662347	43.0815	6.19281
0.573	0.2713	0.0443467	0.575905	0.413108	0.48587	0.317298	2.73364	1.47196	0.55	2	0.110171	29	38.935	98.7046	35.5992	43.5497
0.5414	0.2665	0.599008	0.519799	0.241304	0.448658	0.286515	2.82902	1.52332	0.55	1	0.52963	49.1	44.483	21.3166	50.8603	3.09864
0.507	0.288	0.54272	0.598979	0.344361	0.406904	0.255361	3.33247	1.42784	0.8	3	0.309289	30	41.5488	133.376	50.8046	432.831
0.49	0.31	0.664586	0.31628	0.27815	0.377829	0.337637	3.2	1.3675	0.05	0	0.675268	37.878	29.0643	77.6812	25.2965	158.293
0.597	0.2836	0.522471	0.42685	0.392239	0.488692	0.321153	3.83974	2.06771	0.8	1	0.309289	45	44.4571	0.294699	43.5036	2.23918
0.656	0.2653	0.238495	0.475033	0.472864	0.547179	0.24227	2.8907	1.23953	0.4	1	0.174617	26.5	21.1155	28.9928	30.9554	19.8502
0.505	0.2657	0.52476	0.7166	0.340229	0.435012	0.261708	2.94363	1.58578	0.4	1	0.52963	49.088	51.2752	4.78372	52.5801	12.1947
0.373	0.149	0.877752	0.764113	0.583586	0.550914	0.288182	1.73295	0.742695	0.03	0	0.174617	21.8	34.1102	151.541	30.6214	77.818
0.396	0.175	0.865081	0.788426	0.481687	0.540566	0.334075	1.35	0.9	0	0	0.52963	47.9	54.7569	47.0168	50.7558	8.15562
0.597	0.2836	0.522471	0.42685	0.473003	0.502234	0.322269	3.88572	2.09246	0.1	0	0.309289	16	17.196	1.43033	22.4333	41.3867
0.5359	0.2846	0.636921	0.596279	0.470246	0.466879	0.313053	3.76875	2.02188	0.6	1	0.174617	40.5	46.0389	30.6799	45.6965	27.0034
0.597	0.2836	0.522471	0.42685	0.392257	0.488692	0.393288	4.15241	2.23608	0.8	1	0.309289	35	37.112	4.46033	39.267	18.2069
0.656	0.2653	0.238495	0.475033	0.407883	0.547447	0.257814	3.21662	1.37783	0.5	1	0.52963	33.8	35.9948	4.81711	36.4221	6.87551
0.656	0.2653	0.238495	0.475033	0.479637	0.547447	0.242197	3.21662	1.37783	0.7	1	0.174617	29.4	32.8143	11.6575	36.2243	46.5704
0.656	0.2653	0.238495	0.475033	0.454204	0.547447	0.245535	3.21662	1.37783	0.4	1	0.174617	26.5	22.1289	19.1063	30.9302	19.6269
0.597	0.2836	0.522471	0.42685	0.525646	0.515339	0.356377	4.11381	2.21529	0.8	1	0.309289	44	43.1249	0.76584	41.3323	7.11648
0.5076	0.2732	0.677349	0.430843	0.358439	0.444644	0.344427	2.55217	1.14565	0.6	1	0.52963	61.9	50.086	139.571	46.3638	241.374
0.573	0.2713	0.0443467	0.575905	0.413108	0.48587	0.317298	2.73364	1.47196	0.55	2	0.110171	30	38.935	79.8345	35.5992	31.3513
0.656	0.2653	0.238495	0.475033	0.459659	0.547398	0.245706	4.62081	1.97987	0.4	1	0.52963	31.8	31.3037	0.246339	35.4631	13.4185
0.513	0.301	0.757368	0.42685	0.401845	0.411499	0.425343	2.375	2.125	0.5	2	0.174617	51.03	45.3447	32.3222	35.7683	232.918
0.4204	0.336	0.820522	0.391854	0.17054	0.279521	0.220298	2.99016	1.28103	0.4	1	0.52963	35.2	43.4332	67.7862	38.6232	11.7184
0.5359	0.2846	0.636921	0.596279	0.566143	0.466697	0.286397	3.41806	1.84049	0.6	1	0.174617	45.3	44.6214	0.460458	49.9426	21.5541
0.3262	0.3123	0.870264	0.589249	0.314455	0.254987	0.322344	3.32889	1.69111	0	0	0.52963	8.77	23.9886	231.605	15.8526	50.1631
0.5925	0.1843	0.766678	0.480713	0.606129	0.626344	0.249023	1.73684	1.39879	0.4	3	0.220342	51.1884	67.7214	273.34	50.1977	0.981392
0.323	0.164	0.888661	0.800482	0.484714	0.460326	0.37455	2.23158	1.48842	0.07	0	0.52963	32	38.1184	37.4353	38.8672	47.1588
0.503	0.263	0.535052	0.713336	0.34434	0.437677	0.274208	2.94363	1.58578	0.4	1	0.309289	36.4856	45.9472	89.5218	46.6537	103.391
0.458	0.214	0.832841	0.693273	0.481483	0.471719	0.468495	3.13333	1.68642	0.05	0	0.309289	9.2	15.504	39.7409	24.3875	230.659
0.3262	0.3123	0.870264	0.589249	0.46509	0.308546	0.523501	2.98444	1.51556	0	0	0.52963	8.97	21.1634	148.679	15.4861	42.4596
0.503	0.263	0.535052	0.713336	0.34434	0.437677	0.274208	2.94363	1.58578	0.4	1	0.309289	45.2176	45.9472	0.532308	46.6537	2.06245
0.321	0.199	0.885551	0.770561	0.480837	0.448991	0.399582	2.8	1.5	0.105	0	0.52963	27.612	37.9108	106.066	29.0477	2.06131
0.279	0.144	0.952434	0.749379	0.852336	0.460158	0.51338	2.425	1.9875	0.075	0	0.52963	19.47	20.6005	1.27809	23.6563	17.5252
0.4945	0.2961	0.604298	0.650825	0.336275	0.385443	0.346571	2.22427	1.67767	0.6	1	0.52963	55.432	50.0527	28.9371	53.6397	3.21222
0.49	0.31	0.664586	0.31628	0.27815	0.377829	0.337637	3.2	1.3675	0.05	0	0.639801	34.574	27.4173	51.2188	24.5941	99.5983
0.3262	0.3123	0.870264	0.589249	0.501826	0.308546	0.513123	2.98444	1.51556	0	0	0.52963	9.61	21.7957	148.492	16.0025	40.8637
0.6283	0.1671	0.704804	0.55275	0.483918	0.697462	0.293958	2.60985	1.17254	0.6	1	0.52963	56.8	59.4158	6.84222	62.332	30.6025
0.5507	0.2861	0.512175	0.507828	0.518933	0.43628	0.311279	1.73684	1.39879	0.4	3	0.220342	55.9792	38.6786	299.311	32.1566	567.515
0.4945	0.2961	0.604298	0.650825	0.336275	0.385443	0.346571	2.22427	1.67767	0.6	1	0.309289	53.352	46.4912	47.0706	49.314	16.3053
0.503	0.263	0.535052	0.713336	0.343346	0.437185	0.282514	3.50562	1.88764	0.4	1	0.309289	28.5442	42.7016	200.432	44.8533	265.985
0.656	0.2653	0.238495	0.475033	0.479637	0.547447	0.242197	3.21662	1.37783	0.4	1	0.52963	39	36.4742	6.37956	35.3064	13.6429
0.359	0.151	0.871047	0.776551	0.689468	0.573609	0.399594	2.55556	1.11111	0.4	2	0.309289	47.2	50.2199	9.12006	47.457	0.0660246
0.656	0.2653	0.238495	0.475033	0.435972	0.547398	0.250907	4.62081	1.97987	0.4	1	0.52963	32.4	30.3733	4.10767	35.2723	8.25039
0.505	0.2657	0.52476	0.7166	0.340229	0.435012	0.274208	2.94363	1.58578	0.4	1	0.309289	36.462	45.7059	85.4488	46.2856	96.5038
0.513	0.301	0.757368	0.42685	0.401845	0.411499	0.425343	2.375	2.125	0.6	1	0.110171	48.56	44.0029	20.7671	37.7205	117.494
0.513	0.301	0.757368	0.42685	0.401845	0.411499	0.425343	2.375	2.125	0.5	1	0.535208	48.53	45.1931	11.1348	41.8514	44.6033
0.601	0.2654	0.628107	0.407161	0.380324	0.537554	0.37596	1.87	1.53	0.07	0	0.52963	11.5	24.0784	158.215	29.7676	333.704
0.6676	0.1548	0.665907	0.530862	0.457717	0.74893	0.301994	2.6087	1.17391	0.6	1	0.309289	38.4	49.7738	129.363	51.6607	175.845
0.5359	0.2846	0.636921	0.596279	0.566143	0.466697	0.286397	3.69097	1.58184	0.7	1	0.174617	44.9	43.6407	1.58587	52.1406	52.4263
0.5076	0.2732	0.677349	0.430843	0.276309	0.429801	0.295412	2.61087	1.17174	0.6	1	0.52963	61.9	51.1196	116.217	50.1739	137.501
0.5736	0.22106	0.654374	0.578047	0.533301	0.570061	0.377748	2.59524	1.5	0.6	1	0.309289	43.8016	45.9282	4.52225	48.2082	19.4184
0.656	0.2653	0.238495	0.475033	0.407883	0.547447	0.257814	3.21662	1.37783	0.8	1	0.309289	31.4	38.6686	52.8331	38.8956	56.1842
0.373	0.0637	0.791408	1	0.755957	0.871066	0.258034	1.84384	0.786486	0.04	0	0.174617	18.88	24.1643	27.924	30.6888	139.449
0.527	0.334	0.40531	0.604883	0.367184	0.379156	0.317938	2.3	1.082	0.5	1	0.309289	42.48	41.6725	0.651993	36.8083	32.168
0.4204	0.336	0.820522	0.391854	0.262351	0.279521	0.205898	2.99016	1.28103	0.8	1	0.52963	45.37	44.8707	0.249266	45.3446	0.000646249
0.4523	0.1995	0.853672	0.704497	0.630817	0.536071	0.285724	2.63527	1.42029	0.03	0	0.52963	46.0436	50.6005	20.7654	45.3333	0.504593
0.507	0.288	0.54272	0.598979	0.332101	0.405329	0.2477	3.2325	1.385	0.8	3	0.419459	40	44.7543	22.6033	54.54	211.413
0.656	0.2653	0.238495	0.475033	0.473017	0.547055	0.240769	4.06042	1.74018	0.4	1	0.174617	26.5	24.6331	3.48532	31.1344	21.4778
0.5119	0.24	0.682494	0.523406	0.500493	0.500883	0.422519	2.375	2.125	0.5	4	0.52963	51.7	45.7029	35.9647	33.9136	316.354
0.434	0.262	0.677349	0.778065	0.464911	0.41215	0.337938	4.41333	2.07667	0.5	1	0.309289	40.12	42.0487	3.72003	44.0432	15.3915
0.478	0.244	0.545425	0.778065	0.353094	0.449794	0.249534	2.94363	1.58578	0.4	1	0.309289	58.24	52.188	36.6266	52.4108	33.9792
0.376	0.1479	0.893092	0.795019	0.735141	0.618099	0.314218	3.88387	2.09355	0.6	1	0.715213	47	48.3469	1.81423	55.0897	65.4436
0.5076	0.2732	0.677349	0.430843	0.350411	0.435328	0.320107	2.57826	1.1587	0.6	1	0.52963	70.4	51.429	359.898	48.2929	488.722
0.5076	0.2732	0.677349	0.430843	0.20251	0.425461	0.276798	2.63478	1.18261	0.6	1	0.981279	45.8	57.6193	139.697	61.1985	237.113
0.4523	0.1995	0.853672	0.704497	0.747989	0.516645	0.279752	2.63527	1.42029	0.03	0	0.52963	44.4152	47.5924	10.0948	46.462	4.18944
0.771	0.1771	0.333674	0.0777534	0.565171	0.737498	0.469197	3.76335	1.77829	0.7	0.333333	0.309289	35.33	36.705	1.8907	29.1545	38.1372
0.4494	0.3215	0.7784	0.457727	0.545209	0.358886	0.451285	3.0504	1.32626	0.4	2	0.309289	38.232	24.8257	179.73	36.8571	1.89043
0.656	0.2653	0.238495	0.475033	0.435972	0.547398	0.250907	4.62081	1.97987	0.4	1	0.309289	26	27.5774	2.48829	32.6084	43.6704
0.5583	0.3025	0.629744	0.386547	0.401887	0.369319	0.3261	2.226	1.206	0.4	1	0.52963	45.8	40.0427	33.1461	42.0699	13.9138
0.4204	0.336	0.820522	0.391854	0.242703	0.279521	0.209261	2.99016	1.28103	0.6	1	0.52963	46.86	45.1181	3.0341	43.2039	13.3674
0.4523	0.1995	0.853672	0.704497	0.600388	0.516645	0.322758	2.63527	1.42029	0.03	0	0.52963	46.8106	44.4702	5.4774	41.5828	27.3298
0.517	0.291	0.75946	0.437551	0.320641	0.416013	0.353204	3.42857	1.84286	0.45	1	0.309289	51.92	39.2548	160.408	35.8534	258.135
0.4418	0.2692	0.796344	0.614624	0.476034	0.409023	0.396174	2.55556	1.11111	0.4	2	0.309289	30.208	44.2245	196.462	42.3483	147.388
0.373	0.149	0.877752	0.764113	0.583586	0.550914	0.288182	2.1875	0.9375	0.03	0	0.52963	46.1	50.5221	19.5551	48.4233	5.39755
0.458	0.214	0.832841	0.693273	0.481483	0.471719	0.468495	3.13333	1.68642	0.6	1	0.52963	28.2	36.8499	74.8214	42.3263	199.553
0.4494	0.3215	0.7784	0.457727	0.475817	0.358886	0.472887	3.0504	1.32626	0.4	2	0.309289	23.718	25.3895	2.79375	36.6228	166.535
0.279	0.144	0.952434	0.749379	0.777151	0.460158	0.535708	2.425	1.9875	0.075	0	0.715213	32.45	25.4239	49.3657	25.3129	50.9383
0.597	0.2836	0.522471	0.42685	0.54025	0.515332	0.370299	4.11381	2.21529	0.9	1	0.309289	40	43.3567	11.2674	42.4883	6.19145
0.5076	0.2732	0.677349	0.430843	0.28934	0.436956	0.282701	2.61087	1.17174	0.6	1	0.981279	80.7	65.3647	235.17	61.3929	372.762
0.3262	0.3123	0.870264	0.589249	0.275846	0.254688	0.327281	4.57333	2.32	0.4	1	0.52963	11.1	17.1855	37.0327	12.3219	1.49315
0.527	0.334	0.40531	0.604883	0.367184	0.379156	0.326438	3.2	1.505	0.5	1	0.309289	33.04	39.7989	45.6822	35.8028	7.63291
0.6283	0.1671	0.704804	0.55275	0.429063	0.696803	0.267898	2.346	1.054	0.6	1	0.52963	58.51	60.7265	4.91266	66.9181	70.6953
0.373	0.0637	0.791408	1	0.755947	0.871068	0.258033	2.8774	0.796226	0.04	0	0.52963	51.5306	41.2824	105.025	48.4154	9.70458
0.373	0.0637	0.791408	1	0.755947	0.871068	0.258033	2.8774	0.796226	0.04	0	0.309289	31.86	29.6987	4.67122	37.6314	33.309
0.579	0.3111	0.444861	0.454125	0.354996	0.44202	0.485734	3.76913	2.51277	0.8	1	0.52963	26.9	27.3245	0.180221	35.9975	82.7644
0.5076	0.2732	0.677349	0.430843	0.276309	0.429801	0.295412	2.61087	1.17174	0.6	1	0.309289	61.5	45.5521	254.334	45.7553	247.897
0.597	0.2836	0.522471	0.42685	0.399578	0.484534	0.309441	3.76847	2.02933	0.8	1	0.309289	40	45.0341	25.3423	44.441	19.7223
0.597	0.2836	0.522471	0.42685	0.473003	0.502234	0.322269	3.88572	2.09246	0.4	1	0.309289	37	37.5087	0.258741	35.1403	3.45848
0.513	0.301	0.757368	0.42685	0.401845	0.411499	0.425343	2.375	2.125	0.5	2	0.255809	51.98	46.0771	34.8448	37.2484	217.02
0.5119	0.24	0.682494	0.523406	0.493002	0.500152	0.425343	2.375	2.125	0.7	2	0.174617	47.99	50.7778	7.77205	38.7193	85.9458
0.4945	0.2961	0.604298	0.650825	0.338194	0.398378	0.348842	2.25492	1.70079	0.6	1	0.715213	59.592	54.9329	21.7074	56.9099	7.19352
0.478	0.244	0.545425	0.778065	0.374523	0.449794	0.261708	2.94363	1.58578	0.4	1	0.483905	47.2	54.2877	50.236	54.9983	60.8135
0.573	0.2713	0.0443467	0.575905	0.425307	0.482014	0.321291	2.73364	1.47196	0.55	1	0	46	31.8736	199.555	29.4129	275.132
0.513	0.301	0.757368	0.42685	0.377624	0.411499	0.430567	2.375	2.125	0.5	2	0.174617	46.98	45.7157	1.59851	35.5918	129.69
0.5336	0.2649	0.450835	0.641852	0.341443	0.455218	0.263178	3.17157	1.35784	0.7	1	0.309289	51.92	46.5764	28.5543	49.0169	8.42773
0.4905	0.264	0.671088	0.430843	0.394188	0.458184	0.238932	2.55338	1.17429	0	0	0.715213	50.5	50.6167	0.0136286	36.5959	193.324
0.3262	0.3123	0.870264	0.589249	0.627809	0.370685	0.782898	2.53111	1.27111	0	0	0.52963	10.2	8.90933	1.66582	15.3191	26.2057
0.656	0.2653	0.238495	0.475033	0.430813	0.547055	0.250134	4.06042	1.74018	0.4	1	0.309289	29.6	27.3396	5.10931	32.5538	8.72479
0.4523	0.1995	0.853672	0.704497	0.569643	0.536071	0.300488	2.63527	1.42029	0.03	0	0.309289	25.0986	38.5771	181.671	33.1854	65.3966
0.5639	0.2736	0.653986	0.344483	0.791006	0.500932	0.585204	1.73684	1.39879	0.4	3	0.220342	15.1276	13.4389	2.85155	25.7905	113.697
0.772	0.152	0.328912	0.268385	0.798581	0.828373	0.406968	4.45333	2.09667	0.5	1	0.309289	22.42	19.1294	10.8278	32.6356	104.358
0.5359	0.2846	0.636921	0.596279	0.472043	0.466747	0.314554	4.17241	2.21724	0.6	1	0.174617	36.7	45.9604	85.7546	44.4056	59.3757
0.3241	0.184	0.953457	0.545167	0.654194	0.425539	0.280151	1.73684	1.39879	0.4	3	0.220342	54.3712	43.2821	122.967	52.1681	4.85352
0.323	0.164	0.888661	0.800482	0.474672	0.458839	0.365321	2.17659	1.45175	0.07	0	0.52963	33.2	39.0173	33.8415	40.2845	50.1903
0.5359	0.2846	0.636921	0.596279	0.522812	0.466697	0.29938	3.69097	1.58184	0.7	1	0.174617	46.9	44.0454	8.14874	50.3993	12.245
0.458	0.214	0.832841	0.693273	0.481483	0.471719	0.468495	3.13333	1.68642	0.6	1	0.309289	21.5	34.9213	180.13	39.6307	328.721
0.279	0.144	0.952434	0.749379	0.376698	0.388488	0.659801	2.425	1.9875	0.075	0	0.715213	6.4664	0	41.8143	13.8005	53.7892
0.597	0.2836	0.522471	0.42685	0.447865	0.502234	0.328358	3.88572	2.09246	0.8	1	0.309289	45	45.28	0.0784121	43.0778	3.69487
0.6676	0.1548	0.665907	0.530862	0.522306	0.74893	0.292795	2.6087	1.17391	0	0	0.174617	12.8	9.81308	8.92171	21.626	77.8986
0.573	0.2713	0.0443467	0.575905	0.425307	0.482014	0.370356	2.73364	1.47196	0.55	1	0	24.5	26.0904	2.52943	29.3	23.0401
0.597	0.2836	0.522471	0.42685	0.54025	0.515332	0.370299	4.11381	2.21529	0.4	1	0.309289	34	34.1182	0.0139683	33.4118	0.345963
0.3262	0.3123	0.870264	0.589249	0.606759	0.309068	0.48037	4.26	2.16	0.4	1	0.52963	22.9	20.8467	4.21608	17.3902	30.3576
0.513	0.301	0.757368	0.42685	0.401845	0.411499	0.425343	2.375	2.125	0.5	3	0.220342	51.41	45.2612	37.8083	35.7157	246.312
0.5076	0.2732	0.677349	0.430843	0.307936	0.44851	0.347013	2.55217	1.14565	0.6	1	0.309289	36.6	42.1423	30.7168	42.096	30.2057
0.5359	0.2846	0.636921	0.596279	0.522812	0.466697	0.29938	2.87665	2.35362	0.5	1	0.174617	47	49.0089	4.03583	46.926	0.00548068
0.1757	0.3637	0.78952	0.689705	0.23088	0	0.253204	3.57143	1.85714	0	0	0.52963	19	5.50293	182.171	9.61034	88.1657
0.5336	0.2649	0.450835	0.641852	0.341443	0.455218	0.237198	3.17157	1.35784	0.7	1	0.309289	61.36	49.6002	138.293	52.2428	83.1225
0.48	0.29	0.495902	0.69535	0.349113	0.383076	0.269303	3.17157	1.35784	0.4	1	0.174617	48.38	42.2024	38.1624	40.3801	63.9985
0.505	0.2657	0.52476	0.7166	0.340229	0.435012	0.274208	3.16667	1.35784	0.4	1	0.52963	42.362	50.7068	69.6363	50.5485	67.0181
0.5359	0.2846	0.636921	0.596279	0.590053	0.480989	0.353812	2.92977	1.57757	0.5	1	0.174617	45.9	37.501	70.5438	42.7273	10.0662
0.656	0.2653	0.238495	0.475033	0.43631	0.547447	0.251958	3.21662	1.37783	0.4	1	0.309289	32	26.68	28.3022	32.3812	0.145311
0.656	0.2653	0.238495	0.475033	0.479637	0.547447	0.242197	3.21662	1.37783	0.7	1	0.52963	40.5	43.5628	9.38103	40.5915	0.00837734
0.5932	0.1972	0.718112	0.546992	0.578898	0.600074	0.249023	1.73684	1.39879	0.4	3	0.220342	54.4098	61.852	55.3863	50.1543	18.1097
0.5583	0.3025	0.629744	0.386547	0.401887	0.369319	0.3261	2.226	1.206	0.4	1	0.82714	59.8	54.9276	23.7406	47.338	155.302
0.3262	0.3123	0.870264	0.589249	0.275846	0.254688	0.327281	4.57333	2.32	0	0	0.52963	6.93	11.393	19.9182	1.84623	25.8448
0.656	0.2653	0.238495	0.475033	0.454204	0.547447	0.248053	3.21662	1.37783	0.6	1	0.174617	29.5	29.0808	0.17576	34.2761	22.8107
0.656	0.2653	0.238495	0.475033	0.457134	0.547179	0.245875	2.8907	1.23953	0.4	1	0.309289	31	27.0458	15.6358	32.4819	2.19599
0.5397	0.3466	0.511357	0.46578	0.19774	0.363107	0.297976	2.84828	1.50917	0.05	0	0.174617	6	8.96969	8.81907	16.5825	111.989
0.5382	0.2995	0.409858	0.611796	0.611957	0.466391	0.509821	2.22857	1.68095	0.6	1	0.937747	50.504	58.2322	59.7244	37.8452	160.245
0.4204	0.336	0.820522	0.391854	0.107271	0.262378	0.149473	2.99016	1.28103	0.6	1	0.52963	42.37	45.5047	9.82639	51.3094	79.9135
0.656	0.2653	0.238495	0.475033	0.407883	0.547447	0.257814	3.21662	1.37783	0.4	1	0.52963	32.5	33.6319	1.28123	34.7686	5.14635
0.505	0.2657	0.52476	0.7166	0.340229	0.435012	0.274208	3.17157	1.35784	0.4	1	0.309289	36.344	44.2977	63.2618	45.895	91.2215
0.5119	0.24	0.682494	0.523406	0.500493	0.500883	0.422519	2.375	2.125	0.5	3	0.52963	51.5	50.0989	1.96296	37.6266	192.472
0.597	0.2836	0.522471	0.42685	0.473015	0.502236	0.313334	2.45379	1.32137	0.8	1	0.52963	45	56.4111	130.212	49.8892	23.9039
0.502	0.264	0.639632	0.632561	0.342813	0.435496	0.266119	2.72059	1.81127	0.55	2	0.309289	58.968	52.7485	38.6827	53.2068	33.1917
0.4204	0.336	0.820522	0.391854	0.343859	0.29595	0.269051	2.99016	1.28103	0.6	1	0.52963	45.87	42.3347	12.4987	37.941	62.8694
0.478	0.244	0.545425	0.778065	0.353094	0.449794	0.249534	2.94363	1.58578	0.4	1	0.309289	61.36	52.188	84.1254	52.4108	80.0877
0.434	0.262	0.677349	0.778065	0.464911	0.41215	0.313538	2.01	0.95	0.5	1	0.309289	55.12	58.9524	14.6872	60.2635	26.4558
0.597	0.2836	0.522471	0.42685	0.495421	0.502234	0.316509	3.88572	2.09246	0.8	1	0.309289	47	45.6012	1.95676	43.9789	9.12688
0.656	0.2653	0.238495	0.475033	0.454204	0.547447	0.248053	3.21662	1.37783	0.6	1	0.309289	36	33.3223	7.17019	35.891	0.0118719
0.478	0.244	0.545425	0.778065	0.374523	0.449794	0.261708	2.94363	1.58578	0.4	1	0.483905	43.66	54.2877	112.949	54.9983	128.557
0.656	0.2653	0.238495	0.475033	0.43631	0.547447	0.251958	3.21662	1.37783	0.4	1	0.52963	35.3	34.8312	0.21979	34.9632	0.113412
0.4523	0.1995	0.853672	0.704497	0.630817	0.536071	0.285724	2.63527	1.42029	0.03	0	0.309289	27.1282	39.5565	154.464	34.256	50.805
0.4204	0.336	0.820522	0.391854	0.197377	0.279521	0.216422	2.99016	1.28103	0.4	1	0.52963	39.21	44.4435	27.3894	39.5901	0.144488
0.505	0.2657	0.52476	0.7166	0.337173	0.434521	0.250993	2.70003	1.35001	0.4	1	0.309289	44.309	48.8297	20.4365	49.3764	25.679
0.513	0.301	0.757368	0.42685	0.401845	0.411499	0.425343	2.375	2.125	0.4	1	0.535208	47.54	44.0711	12.0331	39.5912	63.1829
0.703	0.231	0.174034	0.116068	0.708592	0.641709	0.542858	2.22484	1.6788	0.6	1	1	38.94	36.8701	4.28468	33.2793	32.0431
0.48	0.29	0.495902	0.69535	0.305005	0.383076	0.251414	2.94363	1.58578	0.7	0.166667	0.174617	47.2	49.2835	4.34112	51.2546	16.4401
0.656	0.2653	0.238495	0.475033	0.43631	0.547447	0.251958	3.21662	1.37783	0.5	1	0.309289	33	29.8316	10.0386	34.056	1.1152
0.3262	0.3123	0.870264	0.589249	0.585237	0.309068	0.488409	4.26	2.16	0	0	0.52963	17	14.1887	7.90361	8.01685	80.697
0.5119	0.24	0.682494	0.523406	0.500493	0.500883	0.422519	2.375	2.125	0.7	2	0.52963	48	49.3389	1.79275	45.0096	8.94274
0.4934	0.2273	0.585275	0.756194	0.404818	0.502893	0.186824	3.0225	1.6275	0.4	1	0.309289	53.1	58.8971	33.6065	66.3575	175.76
0.49	0.31	0.664586	0.31628	0.27815	0.377829	0.337637	3.2	1.3675	0.05	0	0.52963	22.184	22.3011	0.0137154	22.4122	0.0520538
0.507	0.288	0.54272	0.598979	0.344361	0.406904	0.255361	3.33247	1.42784	0.8	3	0.483905	32	44.6573	160.208	55.1393	535.429
0.4945	0.2961	0.604298	0.650825	0.338194	0.398378	0.348842	2.25492	1.70079	0.6	1	0.309289	54.6	48.6778	35.0728	49.0011	31.3478
0.3262	0.3123	0.870264	0.589249	0.396523	0.254987	0.305452	3.32889	1.69111	0.4	1	0.52963	21.5	34.479	168.455	28.0802	43.2986
0.478	0.244	0.545425	0.778065	0.353094	0.449794	0.249534	2.94363	1.58578	0.4	1	0.309289	44.84	52.188	53.9932	52.4108	57.3175
0.5076	0.2732	0.677349	0.430843	0.254621	0.446852	0.317572	2.57826	1.1587	0.6	1	0.981279	52.6	59.9815	54.4864	56.5914	15.9312
0.597	0.2836	0.522471	0.42685	0.473001	0.502234	0.322268	5.46154	2.34081	0.8	1	0.309289	41	40.1388	0.74167	42.079	1.16415
0.396	0.175	0.865081	0.788426	0.507937	0.540566	0.329801	1.35	0.9	0	0	0.52963	61.9	56.3409	30.9033	51.2558	113.299
0.4204	0.336	0.820522	0.391854	0.242703	0.279521	0.209261	2.99016	1.28103	0.2	1	0.52963	42.57	46.6967	17.0298	38.4948	16.6076
0.478	0.244	0.545425	0.778065	0.374523	0.449794	0.25411	2.94363	1.58578	0.4	1	0.309289	58.24	51.9522	39.5365	51.8264	41.1339
0.505	0.2657	0.52476	0.7166	0.290581	0.424367	0.221629	2.59999	1.3	0.55	1	0.309289	48.2974	52.4481	17.2281	59.9403	135.558
0.666	0.259	0.272039	0	0.62553	0.558363	0.373995	2	0.942	0.5	1	0.309289	24.78	30.964	38.2423	26.2783	2.24483
0.666	0.259	0.272039	0	0.584066	0.568536	0.392968	4.41333	2.07667	0.5	1	0.309289	23.6	30.7245	50.7582	26.2821	7.19377
0.279	0.144	0.952434	0.749379	0.568535	0.487425	0.55574	2.425	1.9875	0.075	0	0.309289	21.476	18.3769	9.6046	17.9882	12.1647
0.597	0.2836	0.522471	0.42685	0.473003	0.502234	0.322269	3.88572	2.09246	0.7	1	0.309289	49	43.4918	30.3406	41.409	57.623
0.656	0.2653	0.238495	0.475033	0.410805	0.547398	0.256109	4.62081	1.97987	0.4	1	0.174617	19.4	25.636	38.8881	30.8744	131.661
0.387	0.208	0.944398	0.46578	0.711934	0.534667	0.52586	1.99848	1.01522	0.4	1	0.52963	52.038	35.7051	266.762	37.5641	209.494
0.656	0.2653	0.238495	0.475033	0.43631	0.547447	0.251958	3.21662	1.37783	0.6	1	0.174617	27.5	28.9654	2.14746	34.1533	44.2658
0.656	0.2653	0.238495	0.475033	0.432321	0.547179	0.251282	2.8907	1.23953	0.4	1	0.174617	25.5	20.8945	21.2106	30.7751	27.8262
0.4937	0.3125	0.657824	0.421038	0.594855	0.4457	0.521154	2.22837	1.68029	0.6	1	0.715213	53.808	49.1245	21.9351	39.5338	203.753
0.4937	0.3214	0.656786	0.460776	0.326161	0.340157	0.398637	1.3	1.06363	0.55	0.666667	0.52963	33.45	45.5793	147.119	48.0886	214.29
0.3262	0.3123	0.870264	0.589249	0.694961	0.370685	0.753359	2.53111	1.27111	0.4	1	0.52963	21.3	21.1075	0.0370665	21.1527	0.0216886
0.7418	0.0944	0.681298	0.405919	0.808129	1	0.238932	2.55338	1.17429	0	0	0.52963	15	18.7867	14.3388	28.9139	193.597
0.373	0.0637	0.791408	1	0.755957	0.871066	0.258034	1.84384	0.786486	0.04	0	0.52963	50.5512	42.9677	57.5096	47.6982	8.13964
0.48	0.29	0.495902	0.69535	0.305005	0.383076	0.251414	2.94363	1.58578	0.7	0.166667	0.174617	55.46	49.2835	38.1487	51.2546	17.685
0.527	0.334	0.40531	0.604883	0.379918	0.374762	0.330511	3.1975	1.505	0.5	1	0.309289	35.4	37.9513	6.50926	35.6195	0.0481603
0.656	0.2653	0.238495	0.475033	0.454204	0.547447	0.248053	3.21662	1.37783	0.7	1	0.52963	42.5	42.6248	0.015587	40.2747	4.95198
0.513	0.301	0.757368	0.42685	0.409337	0.412229	0.422519	2.375	2.125	0.5	1	0	40.85	40.25	0.359965	33.9727	47.2977
0.505	0.2657	0.52476	0.7166	0.340229	0.435012	0.274208	2.94363	1.58578	0.4	1	0.52963	41.418	50.0664	74.7953	50.9981	91.7779
0.656	0.2653	0.238495	0.475033	0.479637	0.547447	0.242197	3.21662	1.37783	0.8	1	0.52963	39.5	45.9257	41.2899	42.3849	8.32255
0.1757	0.3637	0.78952	0.689705	0.23088	0	0.253204	3.57143	1.85714	0	0	0.174617	7	0	49	7.88656	0.785995
0.5301	0.2789	0.636921	0.596279	0.487246	0.466064	0.321466	3.88387	2.09355	0.6	1	0.52963	45	47.4241	5.87615	50.7772	33.376
0.597	0.2836	0.522471	0.42685	0.308481	0.466584	0.296571	3.65333	1.96732	0.8	1	0.309289	31	44.0339	169.883	45.3719	206.552
0.772	0.152	0.328912	0.268385	0.798581	0.828373	0.385468	2.9525	1.39	0.5	1	0.309289	23.6	18.5811	25.1897	32.3541	76.6334
0.5371	0.272	0.506361	0.661627	0.328774	0.454585	0.246581	3.0225	1.6275	0.015	0	0.639801	35.4	33.1793	4.93134	37.97	6.60494
0.321	0.199	0.885551	0.770561	0.547469	0.448991	0.386627	2.8	1.5	0.105	0	0.52963	33.276	40.9565	58.9906	30.4817	7.80832
0.279	0.144	0.952434	0.749379	0.546618	0.475	0.570286	2.425	1.9875	0.075	0	0	5.2864	15.2502	99.2765	13.0503	60.2777
0.505	0.2657	0.52476	0.7166	0.390933	0.441616	0.285019	2.52344	1.26172	0.55	1	0	58.6106	40.1479	340.872	44.28	205.366
0.5076	0.2732	0.677349	0.430843	0.221746	0.428994	0.269148	2.63478	1.18261	0.6	1	0.981279	65.5	60.3209	26.8228	62.7169	7.74575
0.5823	0.2508	0.573197	0.426274	0.207071	0.506836	0.280463	3	1.5	0	0	0.52963	26	17.6425	69.8477	27.1064	1.22401
0.396	0.175	0.865081	0.788426	0.549193	0.540556	0.322509	1.67143	1.11429	0	0	0.52963	66	55.3227	114.006	49.7255	264.858
0.656	0.2653	0.238495	0.475033	0.472864	0.547179	0.24227	2.8907	1.23953	0.4	1	0.52963	38	37.4328	0.321684	35.2284	7.6817
0.5336	0.2649	0.450835	0.641852	0.341443	0.455218	0.210972	3.17157	1.35784	0.4	1	0.309289	61.36	47.6355	188.361	45.9758	236.673
0.4418	0.2692	0.796344	0.614624	0.545427	0.409023	0.378076	2.55556	1.11111	0.4	2	0.309289	32.096	44.412	151.685	43.5341	130.83
0.656	0.2653	0.238495	0.475033	0.43631	0.547447	0.251958	3.21662	1.37783	0.4	1	0.52963	35.5	34.8312	0.447317	34.9632	0.288119
0.396	0.175	0.865081	0.788426	0.549141	0.540566	0.322505	1.35	0.9	0	0	0.52963	60	58.6167	1.91359	52.1327	61.8946
0.656	0.2653	0.238495	0.475033	0.454204	0.547447	0.248053	3.21662	1.37783	0.5	1	0.309289	35	30.1707	23.3224	34.1777	0.67624
0.6676	0.1548	0.665907	0.530862	0.49319	0.74893	0.297125	2.6087	1.17391	0.6	1	0.174617	38.9	49.7187	117.045	49.4077	110.411
0.279	0.144	0.952434	0.749379	0.684782	0.475	0.545176	2.425	1.9875	0.075	0	0.309289	17.11	18.4031	1.67218	18.3942	1.64906
0.5119	0.24	0.682494	0.523406	0.500493	0.500883	0.422519	2.375	2.125	0.5	1	0.52963	45	47.1909	4.80023	43.9333	1.13788
0.396	0.175	0.865081	0.788426	0.507981	0.540556	0.329807	1.67143	1.11429	0	0	0.52963	70.1	53.0736	289.898	48.86	451.14
0.396	0.175	0.865081	0.788426	0.481725	0.540556	0.334082	1.67143	1.11429	0	0	0.52963	51.8	51.5051	0.0869636	48.3646	11.8018
0.3262	0.3123	0.870264	0.589249	0.665028	0.370462	0.769685	3.77	1.91333	0	0	0.52963	12.8	5.89165	47.7253	8.65101	17.2142
0.377	0.2	0.922819	0.480244	0.242473	0.43592	0.3	1.36842	1.15439	0.3	2	0.52963	37.17	52.0418	221.17	58.6192	460.067
0.656	0.2653	0.238495	0.475033	0.479637	0.547447	0.242197	3.21662	1.37783	0.4	1	0.174617	27.5	21.9133	31.2116	30.9995	12.2467
0.656	0.2653	0.238495	0.475033	0.407883	0.547447	0.257814	3.21662	1.37783	0.4	1	0.309289	28.3	26.0622	5.00775	32.2382	15.5092
0.58491	0.21046	0.621096	0.583169	0.553079	0.595971	0.377748	2.59524	1.5	0.6	1	0.309289	47.7664	44.2231	12.5547	46.5507	1.47798
0.597	0.2836	0.522471	0.42685	0.540264	0.515331	0.374175	4.1464	2.23284	0.8	1	0.309289	40	41.1187	1.25152	40.4229	0.178815
0.597	0.2836	0.522471	0.42685	0.490393	0.490341	0.330676	3.83302	2.06409	0.8	1	0.309289	47	42.4589	20.6214	43.1291	14.9841
0.5359	0.2846	0.636921	0.596279	0.537302	0.461324	0.304286	3.17391	1.70903	0.5	1	0.174617	43.7	40.7615	8.63465	45.6394	3.76145
0.505	0.2657	0.52476	0.7166	0.340229	0.435012	0.274208	3.17157	1.35784	0.4	1	0.52963	40.71	50.6833	99.4672	50.5389	96.6074
0.597	0.2836	0.522471	0.42685	0.530264	0.522705	0.358916	4.11381	2.21529	0.8	1	0.309289	41	43.9951	8.97061	41.1836	0.0336918
0.5076	0.2732	0.677349	0.430843	0.227515	0.435328	0.258905	2.63478	1.18261	0.6	1	0.52963	56.5	53.0811	11.6889	54.4061	4.38434
0.597	0.2836	0.522471	0.42685	0.473001	0.502234	0.322268	6.25183	1.56294	0.8	1	0.309289	32.9	34.019	1.25212	41.6612	76.7592
0.323	0.164	0.888661	0.800482	0.474672	0.458839	0.365321	2.17659	1.45175	0.07	0	0.309289	23	33.7187	114.891	31.5442	73.0037
0.6283	0.1671	0.704804	0.55275	0.535949	0.683447	0.310142	2.97018	1.33443	0.6	1	0.110171	63.2	50.6978	156.305	50.5891	159.035
0.5119	0.24	0.682494	0.523406	0.500493	0.500883	0.422519	2.375	2.125	0.4	2	0.52963	44.9	51.2229	39.9797	39.3062	31.2905
0.656	0.2653	0.238495	0.475033	0.43631	0.547447	0.251958	3.21662	1.37783	0.6	1	0.309289	33.5	32.9832	0.267041	35.7463	5.04593
0.5076	0.2732	0.677349	0.430843	0.219583	0.433614	0.297516	2.61087	1.17174	0.6	1	0.981279	50.7	57.8606	51.2736	58.5394	61.4557
0.5336	0.2649	0.450835	0.641852	0.341771	0.455151	0.21102	2.71849	1.16387	0.4	0.166667	0.309289	29.5	41.8699	153.015	21.9523	56.9674
0.478	0.244	0.545425	0.778065	0.394119	0.449794	0.272543	2.94363	1.58578	0.4	1	0.309289	55.46	50.2961	26.6654	49.5168	35.3221
0.515	0.2363	0.492267	0.744278	0.407026	0.488034	0.207592	2.86275	1.61765	0.4	1	0.52963	74.88	55.9428	358.618	60.37	210.539
0.4945	0.2961	0.604298	0.650825	0.332984	0.371803	0.341836	2.1819	1.64571	0.6	1	0.309289	46.138	44.215	3.69779	49.9025	14.1712
0.6676	0.1548	0.665907	0.530862	0.457717	0.74893	0.301994	2.6087	1.17391	0	0	0.174617	10.1	7.01242	9.53315	21.7512	135.75
0.478	0.244	0.545425	0.778065	0.353094	0.449794	0.249534	2.94363	1.58578	0.4	1	0.309289	61.36	52.188	84.1254	52.4108	80.0877
0.4075	0.2279	0.652213	0.783445	0.52066	0.411014	0.249023	1.73684	1.39879	0.4	3	0.220342	54.9408	66.2291	127.425	50.5469	19.306
0.656	0.2653	0.238495	0.475033	0.43631	0.547447	0.251958	3.21662	1.37783	0.7	1	0.174617	29	32.5991	12.9536	35.8515	46.9434
0.5823	0.2508	0.573197	0.426274	0.186606	0.509986	0.277482	3	1.5	0	0	0.483905	24.8	15.9356	78.5782	25.6325	0.693027
0.597	0.2836	0.522471	0.42685	0.473003	0.502234	0.322269	3.88572	2.09246	0.6	1	0.309289	44	41.4974	6.26301	39.3016	22.0747
0.579	0.3111	0.444861	0.454125	0.435769	0.455913	0.482567	2.99514	1.99677	0.8	1	0.309289	33.5	32.5134	0.973328	34.5919	1.19228
0.597	0.2836	0.522471	0.42685	0.291085	0.474661	0.29599	3.69606	1.99033	0.4	1	0.309289	28	36.5234	72.6482	36.2909	68.7383
0.6283	0.1671	0.704804	0.55275	0.52182	0.680403	0.24893	2.82769	1.27042	0.6	1	0.110171	67.08	56.8771	104.099	57.6398	89.118
0.369	0.14	1	0.358272	0.528885	0.554456	0.382859	2.13111	1.77556	0.5	1	0	36.58	27.1398	89.1176	30.7404	34.1005
0.656	0.2653	0.238495	0.475033	0.459659	0.547398	0.245706	4.62081	1.97987	0.4	1	0.309289	28.8	28.0234	0.603151	32.7485	15.5908
0.656	0.2653	0.238495	0.475033	0.458169	0.547269	0.247179	3.60165	1.54396	0.4	1	0.309289	33.4	27.2713	37.5614	32.5646	0.697901
0.6283	0.1671	0.704804	0.55275	0.5059	0.700638	0.284815	2.95271	1.32657	0.6	1	0.52963	69.87	59.0737	116.56	62.3537	56.4944
														61.9231		89.3184
														RMSE		RMSE
														7.86912		9.45084
