# Supplementary material for: Compressive strength prediction and low-carbon optimization of fly ash geopolymer concrete based on big data and ensemble learning
Source: PLoS One. 2024 Sep 12;19(9):e0310422. doi: 10.1371/journal.pone.0310422 (PMC11392388; doi:10.1371/journal.pone.0310422)
Supplement: S3 Table — (XLSX) [file pone.0310422.s004.xlsx]

## Sheet: Sheet1
x0	x1	x2	x3	x4	x5	x6	x7	x8	x9	x10	x11	Actual fc (MPa)	Predicted fc by Eq. (12) (MPa)		Predicted fc by Eq. (13) (MPa)		Predicted fc by Eq. (14) (MPa)
0.396	0.175	0.865081	0.788426	0.549193	0.540556	0.322509	1.67143	1.11429	0	0	0.309289	46.9	44.3434	6.53603	37.1356	95.343	42.4613
0.656	0.2653	0.238495	0.475033	0.470999	0.547398	0.243105	4.62081	1.97987	0.4	1	0.52963	32	31.7261	0.0750289	35.561	12.6804	31.953
0.323	0.164	0.888661	0.800482	0.553885	0.471464	0.444778	2.65	1.7675	0.07	0	0.309289	13.7	27.1204	180.106	24.1361	108.911	26.2184
0.5076	0.2732	0.677349	0.430843	0.276309	0.429801	0.295412	2.61087	1.17174	0.6	1	0.981279	71	62.5316	71.7141	59.2312	138.506	61.0786
0.573	0.2713	0.0443467	0.575905	0.413108	0.48587	0.317298	2.73364	1.47196	0.55	2	0.110171	45	38.935	36.784	35.5992	88.3746	37.8062
0.656	0.2653	0.238495	0.475033	0.43631	0.547447	0.251958	3.21662	1.37783	0.4	1	0.174617	26	21.6981	18.5067	30.8031	23.0694	22.9877
0.478	0.244	0.545425	0.778065	0.353094	0.449794	0.249534	2.94363	1.58578	0.4	1	0.309289	47.2	52.188	24.8802	52.4108	27.1527	51.4964
0.703	0.231	0.174034	0.116068	0.708592	0.641709	0.542858	2.22484	1.6788	0.6	1	0.52963	25.37	20.6919	21.8848	30.3589	24.8889	22.0939
0.656	0.2653	0.238495	0.475033	0.479637	0.547447	0.242197	3.21662	1.37783	0.4	1	0.174617	25.9	21.9133	15.894	30.9995	26.0052	23.1966
0.505	0.2657	0.52476	0.7166	0.373311	0.426419	0.274523	3.01304	1.50652	0.55	1	0.309289	40.7454	45.4345	21.9879	51.0888	106.986	45.7879
0.4204	0.336	0.820522	0.391854	0.224105	0.284012	0.206644	2.99016	1.28103	0.6	1	0.52963	45.65	45.8107	0.0258302	43.4658	4.77065	44.759
0.601	0.2654	0.628107	0.407161	0.288565	0.550283	0.3666	1.87	1.53	0.07	0	0	1.92	5.3625	11.8508	13.2519	128.411	6.66806
0.461571	0.264067	0.354415	0.333235	0.28952	0.406695	0.219359	3.2	1.4	0.4	1	0.52963	47.5533	53.2465	32.4122	29.6329	321.142	48.3687
0.5076	0.2732	0.677349	0.430843	0.219583	0.433614	0.297516	2.61087	1.17174	0.6	1	0.309289	38.1	44.4197	39.9384	45.2897	51.6924	43.9501
0.4523	0.1995	0.853672	0.704497	0.569643	0.536071	0.300488	2.63527	1.42029	0.4	1	0.309289	44.4742	57.8931	180.067	59.8888	237.611	57.4318
0.513	0.301	0.757368	0.42685	0.377624	0.411499	0.430567	2.375	2.125	0.5	2	0.309289	49.25	46.6276	6.87716	38.0198	126.118	44.4684
0.434	0.262	0.677349	0.778065	0.494822	0.399656	0.326713	2	0.942	0.5	1	0.309289	66.56	54.4474	146.715	58.6414	62.7041	54.4191
0.3262	0.3123	0.870264	0.589249	0.416024	0.254688	0.29901	4.57333	2.32	0	0	0.52963	17.1	14.0235	9.46474	4.61976	155.756	12.1815
0.653	0.1448	0.684274	0.509092	0.474784	0.770559	0.297341	2.61087	1.17174	0.05	0	0.52963	35.2	22.4945	161.429	34.012	1.41139	24.1951
0.5076	0.2732	0.677349	0.430843	0.307936	0.44851	0.347013	2.55217	1.14565	0.6	1	0.981279	51.5	61.8013	106.117	53.7476	5.05161	59.5267
0.597	0.2836	0.522471	0.42685	0.492583	0.505868	0.328944	3.77686	0.944216	0.8	1	0.309289	40	40.7791	0.607024	43.2596	10.625	40.6423
0.5371	0.272	0.506361	0.661627	0.27677	0.44755	0.215761	3.055	1.645	0	0	0.825383	41.3	37.1844	16.9382	48.1588	47.043	38.5843
0.505	0.2657	0.52476	0.7166	0.335542	0.434521	0.266743	2.63514	1.41892	0.4	1	0.52963	56.286	53.3142	8.83189	52.6056	13.5453	52.4438
0.5371	0.272	0.506361	0.661627	0.27677	0.44755	0.215761	3.055	1.645	0	0	0.715213	38.94	34.165	22.8002	43.1208	17.4789	35.254
0.5076	0.2732	0.677349	0.430843	0.230578	0.432094	0.26337	2.63478	1.18261	0.6	1	0.309289	57.1	48.0376	82.1265	48.8165	68.6162	47.5014
0.396	0.175	0.865081	0.788426	0.481725	0.540556	0.334082	1.67143	1.11429	0	0	0.309289	48	41.9058	37.1389	36.2714	137.559	40.3331
0.373	0.0637	0.791408	1	0.755957	0.871066	0.258034	1.84384	0.786486	0.04	0	0.309289	28.91	31.2972	5.69894	37.1412	67.753	31.8818
0.513	0.301	0.757368	0.42685	0.401845	0.411499	0.425343	2.375	2.125	0.7	1	0.535208	50.42	47.4371	8.89777	46.4786	15.535	46.6052
0.656	0.2653	0.238495	0.475033	0.454204	0.547447	0.248053	3.21662	1.37783	0.8	1	0.174617	29.5	36.3481	46.8968	37.7345	67.8077	36.0819
0.279	0.144	0.952434	0.749379	0.519752	0.460158	0.58707	2.425	1.9875	0.075	0	0	4.3306	13.5747	85.4531	12.7634	71.1129	13.2427
0.323	0.164	0.888661	0.800482	0.506476	0.463659	0.395359	2.35556	1.57111	0.07	0	0.309289	21.7	31.1903	90.0652	28.495	46.1727	30.2819
0.656	0.2653	0.238495	0.475033	0.407883	0.547447	0.257814	3.21662	1.37783	0.6	1	0.174617	24.4	28.703	18.5156	33.9752	91.6842	29.2238
0.656	0.2653	0.238495	0.475033	0.43631	0.547447	0.251958	3.21662	1.37783	0.4	1	0.174617	25.9	21.6981	17.6563	30.8031	24.0401	22.9877
0.5414	0.2665	0.599008	0.519799	0.241411	0.448662	0.276497	1.97183	1.06176	0.55	1	0.52963	48.6	53.2642	21.7543	55.6556	49.782	52.937
0.434	0.262	0.677349	0.778065	0.494822	0.399656	0.35038	4.40333	2.07333	0.5	1	0.309289	53.1	36.4049	278.726	43.1133	99.7333	37.0692
0.597	0.2836	0.522471	0.42685	0.540237	0.515327	0.40001	4.26221	2.29521	0.8	1	0.309289	37	38.6534	2.73382	39.152	4.63126	38.1995
0.458	0.214	0.832841	0.693273	0.481483	0.471719	0.468495	3.13333	1.68642	0.05	0	0.639801	18.2	24.9041	44.945	30.9038	161.388	25.6054
0.4523	0.1995	0.853672	0.704497	0.680544	0.536071	0.271955	2.63527	1.42029	0.03	0	0.52963	55.0942	52.0497	9.26881	47.1073	63.7912	50.4561
0.396	0.175	0.865081	0.788426	0.481425	0.540637	0.334026	2.7	1.8	0	0	0.309289	39.1	37.5897	2.28115	30.8454	68.1388	35.8832
0.505	0.2657	0.52476	0.7166	0.337173	0.434521	0.250993	2.70003	1.35001	0.4	1	0	38.291	39.8565	2.45071	42.0016	13.7683	39.6739
0.656	0.2653	0.238495	0.475033	0.407926	0.547055	0.254817	4.06042	1.74018	0.4	1	0.52963	30.9	31.1865	0.0820545	35.0339	17.089	31.4231
0.5076	0.2732	0.677349	0.430843	0.239253	0.440426	0.284596	2.61087	1.17174	0.6	1	0.309289	47.3	46.6074	0.479648	46.7272	0.328103	45.9759
0.5076	0.2732	0.677349	0.430843	0.221746	0.428994	0.269148	2.63478	1.18261	0.6	1	0.52963	54.3	51.3945	8.44217	52.8659	2.05661	50.9324
0.656	0.2653	0.238495	0.475033	0.407902	0.547269	0.255078	3.60165	1.54396	0.4	1	0.52963	33	32.6844	0.0995883	34.9373	3.75298	32.6211
0.656	0.2653	0.238495	0.475033	0.470999	0.547398	0.243105	4.62081	1.97987	0.4	1	0.174617	27.5	26.0672	2.05303	31.1454	13.2888	26.5909
0.513	0.301	0.757368	0.42685	0.401845	0.411499	0.425343	2.375	2.125	0.5	3	0.365979	52.69	46.5747	37.3963	38.3877	204.557	44.49
0.5414	0.2665	0.599008	0.519799	0.241304	0.448658	0.286515	2.82902	1.52332	0.55	1	0.309289	48.7	42.7299	35.6426	46.4265	5.16875	42.7786
0.6676	0.1548	0.665907	0.530862	0.522306	0.74893	0.292795	2.6087	1.17391	0	0	0.309289	18.6	15.1832	11.6747	26.2284	58.1918	16.9035
0.629	0.258	0.537178	0.324894	0.603422	0.546772	0.380896	2.9475	1.3875	0.5	1	0.309289	23.6	33.0518	89.3374	34.5422	119.732	32.8499
0.597	0.2836	0.522471	0.42685	0.291085	0.474661	0.29599	3.69606	1.99033	0.7	1	0.309289	36	42.8724	47.2293	43.0177	49.2476	42.2976
0.5371	0.272	0.506361	0.661627	0.27677	0.44755	0.215761	3.055	1.645	0	0	0.52963	29.5	29.079	0.177281	34.6343	26.3606	29.644
0.5371	0.272	0.506361	0.661627	0.328774	0.454585	0.246581	3.0225	1.6275	0.015	0	0.309289	17.7	22.47	22.7532	24.568	47.1695	22.5226
0.597	0.2836	0.522471	0.42685	0.291586	0.474729	0.284474	3.65333	1.96732	0.8	1	0.309289	40	46.2159	38.6373	46.3039	39.7385	45.5843
0.656	0.2653	0.238495	0.475033	0.438809	0.547269	0.251438	3.60165	1.54396	0.4	1	0.309289	32.2	26.912	27.9625	32.455	0.0650377	27.5053
0.323	0.164	0.888661	0.800482	0.553885	0.471464	0.444778	2.65	1.7675	0.07	0	0.825383	38	36.7556	1.5485	36.7425	1.58121	36.2387
0.597	0.2836	0.522471	0.42685	0.492583	0.505868	0.328944	3.54732	1.17061	0.8	1	0.309289	41	42.6335	2.66818	43.5384	6.44335	42.1949
0.5359	0.2846	0.636921	0.596279	0.516867	0.468826	0.297417	3.41806	1.84049	0.5	1	0.174617	46.3	44.0976	4.8505	45.4546	0.71464	43.7177
0.48	0.29	0.495902	0.69535	0.305005	0.383076	0.251414	2.94363	1.58578	0.7	0.166667	0.174617	58.24	49.2835	80.2183	51.2546	48.7952	48.9385
0.573	0.2713	0.0443467	0.575905	0.425307	0.482014	0.421758	2.73364	1.47196	0.55	1	0	20.5	20.0319	0.219161	29.2512	76.5827	21.3648
0.622	0.275	0.535052	0.386547	0.415745	0.501873	0.386966	2.83902	1.52927	0.6	1	0.309289	40.002	35.3838	21.3274	37.588	5.82762	35.2742
0.771	0.1771	0.333674	0.0777534	0.565171	0.737498	0.334436	3.97931	1.89446	0.7	0.333333	0.309289	61.33	51.8111	90.6093	29.2875	1026.72	47.1441
0.4204	0.336	0.820522	0.391854	0.221217	0.279521	0.212757	2.99016	1.28103	0.8	1	0.52963	44.89	43.6724	1.48252	42.4734	5.84002	42.8512
0.656	0.2653	0.238495	0.475033	0.479637	0.547447	0.242197	3.21662	1.37783	0.7	1	0.309289	34.7	36.8917	4.80353	37.8809	10.1184	36.5483
0.279	0.144	0.952434	0.749379	0.376698	0.388488	0.659801	2.425	1.9875	0.075	0	0	1.77	3.12716	1.84189	11.3708	92.1746	4.52601
0.478	0.244	0.545425	0.778065	0.374523	0.449794	0.261708	2.94363	1.58578	0.4	1	0.483905	57.82	54.2877	12.4769	54.9983	7.962	53.6521
0.4523	0.1995	0.853672	0.704497	0.747989	0.516645	0.279752	2.63527	1.42029	0.4	1	0.309289	48.616	53.4678	23.5402	64.3609	247.902	54.6256
0.5336	0.2649	0.450835	0.641852	0.341443	0.455218	0.237198	3.17157	1.35784	0.55	1	0.309289	62.4	47.0917	234.344	47.6188	218.485	46.5246
0.505	0.2657	0.52476	0.7166	0.275163	0.427294	0.216984	2.90142	1.45071	0.5	0.5	0	56.264	42.8799	179.134	52.7078	12.6463	43.9995
0.503	0.263	0.535052	0.713336	0.343346	0.437185	0.282514	3.50562	1.88764	0.4	1	0.52963	30.0192	44.2954	203.811	49.3094	372.112	44.5527
0.6332	0.2676	0.550056	0.477888	0.363314	0.52224	0.28324	3.12895	1.73684	0.05	0	0.52963	30	19.1956	116.735	31.4609	2.13432	21.0733
0.573	0.2713	0.0443467	0.575905	0.425307	0.482014	0.321291	2.73364	1.47196	0.55	1	0	30	31.8736	3.51035	29.4129	0.344686	30.9967
0.5414	0.2665	0.599008	0.519799	0.241304	0.448658	0.286515	2.82902	1.52332	0.55	1	0.52963	39.6	44.483	23.8438	50.8603	126.794	44.9763
0.4523	0.1995	0.853672	0.704497	0.683453	0.516645	0.300505	2.63527	1.42029	0.03	0	0.309289	26.314	34.4411	66.0492	33.514	51.8401	33.7967
0.478	0.244	0.545425	0.778065	0.374523	0.449794	0.25411	2.94363	1.58578	0.4	1	0.309289	55.12	51.9522	10.035	51.8264	10.8476	51.2029
0.4204	0.336	0.820522	0.391854	0.258155	0.275587	0.21153	2.99016	1.28103	0.6	1	0.52963	43.89	44.3907	0.250708	42.9647	0.856174	43.5197
0.656	0.2653	0.238495	0.475033	0.476641	0.547269	0.242921	3.60165	1.54396	0.4	1	0.174617	29	22.9894	36.1278	31.0342	4.13781	24.0754
0.703	0.231	0.185696	0.116068	0.757691	0.641396	0.525822	2.22249	1.67726	0.6	1	0.715213	31.86	29.0293	8.01293	31.3652	0.244813	29.0317
0.656	0.2653	0.238495	0.475033	0.407883	0.547447	0.257814	3.21662	1.37783	0.7	1	0.52963	35.8	40.7205	24.2117	39.7749	15.7998	39.985
0.478	0.244	0.545425	0.778065	0.374523	0.449794	0.261708	2.94363	1.58578	0.4	1	0.483905	54.08	54.2877	0.0431534	54.9983	0.843274	53.6521
0.396	0.175	0.865081	0.788426	0.530121	0.540566	0.325966	1.35	0.9	0	0	0.309289	57.9	45.105	163.712	38.3976	380.344	43.2997
0.49	0.31	0.664586	0.31628	0.27815	0.377829	0.337637	3.2	1.3675	0.05	0	0.309289	8.378	12.0688	13.622	18.0482	93.5137	12.9462
0.479	0.28	0.619242	0.722821	0.406985	0.421126	0.30727	2.82317	1.43415	0.6	1	0.309289	39.5	52.8787	178.99	54.8723	236.309	52.4873
0.4945	0.2961	0.604298	0.650825	0.332984	0.371803	0.341836	2.1819	1.64571	0.6	1	0.715213	54.398	51.1752	10.3866	58.0025	12.9921	51.6535
0.434	0.262	0.677349	0.778065	0.477645	0.406992	0.343011	4.41	2.07667	0.5	1	0.309289	46.02	39.7902	38.8101	43.6559	5.58889	39.9097
0.656	0.2653	0.238495	0.475033	0.407883	0.547447	0.257814	3.21662	1.37783	0.4	1	0.309289	28.4	26.0622	5.46531	32.2382	14.7315	26.7781
0.4523	0.1995	0.853672	0.704497	0.680544	0.536071	0.271955	2.63527	1.42029	0.03	0	0.309289	27.2108	39.9887	163.274	35.3266	65.8655	38.613
0.3262	0.3123	0.870264	0.589249	0.34366	0.254688	0.314828	4.57333	2.32	0	0	0.52963	13.3	13.0226	0.0769692	3.13712	103.284	11.1103
0.656	0.2653	0.238495	0.475033	0.479637	0.547447	0.242197	3.21662	1.37783	0.8	1	0.174617	28.9	36.448	56.9722	37.9975	82.7638	36.2089
0.396	0.175	0.865081	0.788426	0.507981	0.540556	0.329807	1.67143	1.11429	0	0	0.309289	49.9	42.9373	48.479	36.586	177.263	41.2247
0.373	0.0637	0.791408	1	0.755969	0.871066	0.258038	1.15381	0.786494	0.04	0	0.309289	22.42	32.3682	98.9672	36.8729	208.886	32.7034
0.503	0.263	0.535052	0.713336	0.339653	0.437185	0.266743	2.63514	1.41892	0.4	1	0.52963	56.7108	53.5265	10.1397	53.0988	13.0466	52.7023
0.656	0.2653	0.238495	0.475033	0.452468	0.547055	0.245451	4.06042	1.74018	0.4	1	0.309289	31.8	27.7591	16.3291	32.6778	0.770565	28.2312
0.527	0.334	0.40531	0.604883	0.367184	0.379156	0.342272	4.70333	2.21333	0.5	1	0.309289	31.86	36.5485	21.9819	34.5897	7.4513	35.694
0.622	0.275	0.535052	0.386547	0.338794	0.490831	0.284447	2.375	1.30208	0.6	1	0.309289	64.1784	45.5136	348.375	43.4208	430.878	44.5102
0.513	0.301	0.757368	0.42685	0.401845	0.411499	0.425343	2.375	2.125	0.5	4	0.255809	51.68	41.1851	110.144	35.3786	265.735	39.5923
0.629	0.258	0.537178	0.324894	0.585623	0.551186	0.376718	2.9525	1.39	0.5	1	0.309289	25.96	34.465	72.3342	34.6198	74.9928	34.0095
0.505	0.2657	0.52476	0.7166	0.335542	0.434521	0.266743	2.63514	1.41892	0.4	1	0.716969	58.764	58.2005	0.317569	56.8157	3.79574	57.1433
0.279	0.144	0.952434	0.749379	0.684782	0.475	0.545176	2.425	1.9875	0.075	0	0.52963	22.538	22.0979	0.193702	21.9093	0.395295	21.7555
0.513	0.301	0.757368	0.42685	0.401845	0.411499	0.425343	2.375	2.125	0.5	1	0.110171	45.01	41.3595	13.3264	35.479	90.84	39.7513
0.387	0.208	0.944398	0.46578	0.486295	0.441604	0.473382	2.14304	1.0887	0.4	1	0.52963	32.096	34.8856	7.78169	34.3232	4.96059	34.2988
0.513	0.301	0.757368	0.42685	0.401845	0.411499	0.425343	2.375	2.125	0.7	1	0.220342	48.83	46.8513	3.91519	41.6775	51.1583	45.29
0.396	0.175	0.865081	0.788426	0.507636	0.540637	0.329762	2.7	1.8	0	0	0.309289	48	38.5714	88.8991	31.1528	283.827	36.7331
0.4523	0.1995	0.853672	0.704497	0.747989	0.516645	0.279752	2.63527	1.42029	0.4	1	0.52963	51.2356	63.9901	162.677	71.0737	393.549	64.3338
0.656	0.2653	0.238495	0.475033	0.452468	0.547055	0.245451	4.06042	1.74018	0.4	1	0.174617	24.8	24.5426	0.06625	31.0346	38.8699	25.3351
0.656	0.2653	0.238495	0.475033	0.479637	0.547447	0.242197	3.21662	1.37783	0.6	1	0.309289	34.8	33.7401	1.12342	36.1159	1.73163	33.6835
0.5186	0.0915	0.534337	0.953889	0.846801	0.877766	0.466977	2.54732	1.29415	0.55	1.08333	0.715213	34	41.7047	59.3625	35.6395	2.68804	40.0594
0.656	0.2653	0.238495	0.475033	0.459659	0.547398	0.245706	4.62081	1.97987	0.4	1	0.174617	22.3	26.0185	13.827	31.0894	77.2529	26.5416
0.597	0.2836	0.522471	0.42685	0.492583	0.505868	0.328944	3.29943	1.41412	0.8	1	0.309289	42	44.632	6.92718	43.8584	3.45363	43.8717
0.5119	0.24	0.682494	0.523406	0.493002	0.500152	0.425343	2.375	2.125	0.5	2	0.174617	51.03	49.4922	2.36472	34.9854	257.428	46.2607
0.478	0.244	0.545425	0.778065	0.353094	0.449794	0.249534	2.94363	1.58578	0.4	1	0.309289	55.12	52.188	8.59657	52.4108	7.33961	51.4964
0.373	0.0637	0.791408	1	0.75595	0.871066	0.25803	0.661336	0.786492	0.04	0	0.52963	51.6368	44.8017	46.7187	47.0694	20.8608	44.5713
0.5076	0.2732	0.677349	0.430843	0.227515	0.435328	0.258905	2.63478	1.18261	0.6	1	0.309289	52.3	48.6082	13.6292	49.3713	8.57747	48.0612
0.439	0.201	0.906205	0.448363	0.383313	0.473522	0.372859	2.16	1.8	0.5	1	0	44.25	47.441	10.1825	37.6429	43.654	45.0622
0.4523	0.1995	0.853672	0.704497	0.683453	0.516645	0.300505	2.63527	1.42029	0.4	1	0.52963	56.576	62.9593	40.7461	66.5447	99.3756	62.7053
0.4204	0.336	0.820522	0.391854	0.221217	0.279521	0.212757	2.99016	1.28103	0.2	1	0.52963	40.33	46.0403	32.6073	37.8541	6.13	43.9631
0.6676	0.1548	0.665907	0.530862	0.457717	0.74893	0.301994	2.6087	1.17391	0.6	1	0.52963	42	52.5065	110.386	55.9861	195.611	52.3803
0.5301	0.2789	0.636921	0.596279	0.487246	0.466064	0.321466	3.88387	2.09355	0.6	1	0.174617	41	44.1908	10.1814	44.418	11.6827	43.6119
0.5382	0.2995	0.409858	0.611796	0.611957	0.466391	0.509821	2.22857	1.68095	0.6	1	0.715213	43.07	48.7806	32.6111	35.8351	52.3431	45.8322
0.5359	0.2846	0.636921	0.596279	0.470246	0.466879	0.313053	3.76875	2.02188	0.6	1	0.52963	45	50.2441	27.5003	52.3363	53.8217	49.9068
0.505	0.2657	0.52476	0.7166	0.339235	0.434521	0.282514	3.50562	1.88764	0.4	1	0.309289	28.202	42.5267	205.197	44.5704	267.923	42.289
0.703	0.231	0.185696	0.116068	0.757691	0.641396	0.525822	2.22249	1.67726	0.6	1	0.52963	26.432	21.7889	21.5583	30.2685	14.7185	22.9678
0.4204	0.336	0.820522	0.391854	0.197377	0.279521	0.216422	2.99016	1.28103	0.2	1	0.52963	37.63	45.2328	57.8022	37.1909	0.19281	43.1922
0.59197	0.24363	0.532537	0.541626	0.47327	0.536249	0.269054	2.3	1.15	0.5	2	0.52963	51.63	57.6759	36.5525	49.6923	3.75457	55.4713
0.502	0.264	0.639632	0.632561	0.342813	0.435496	0.210972	2.72059	1.81127	0.55	2	0.309289	45.43	56.9138	131.878	63.45	324.719	57.2608
0.656	0.2653	0.238495	0.475033	0.454204	0.547447	0.248053	3.21662	1.37783	0.7	1	0.309289	36.5	36.4739	0.000681835	37.62	1.25445	36.1638
0.597	0.2836	0.522471	0.42685	0.463043	0.508696	0.321769	3.92396	2.11306	0.8	1	0.309289	43	46.6108	13.0377	43.4766	0.227159	45.4097
0.505	0.2657	0.52476	0.7166	0.275163	0.427294	0.216984	2.90142	1.45071	0.5	0.5	0.52963	57.0856	51.151	35.22	58.1054	1.03991	51.6519
0.505	0.2657	0.52476	0.7166	0.290581	0.424367	0.221629	2.59999	1.3	0.55	1	0	49.4656	45.8495	13.0762	51.4076	3.77132	46.1803
0.279	0.144	0.952434	0.749379	0.852336	0.460158	0.51338	2.425	1.9875	0.075	0	0.715213	29.5	26.5989	8.41645	27.0652	5.9284	26.3081
0.656	0.2653	0.238495	0.475033	0.479637	0.547447	0.242197	3.21662	1.37783	0.4	1	0.309289	34	27.4369	43.0747	32.6333	1.86787	27.9621
0.5076	0.2732	0.677349	0.430843	0.239253	0.440426	0.284596	2.61087	1.17174	0.6	1	0.981279	62.8	61.2753	2.32463	60.7403	4.24223	60.3238
0.579	0.3111	0.444861	0.454125	0.354998	0.442019	0.48574	3	2.00191	0.8	1	0.309289	27.7	31.346	13.293	34.479	45.9543	31.4554
0.396	0.175	0.865081	0.788426	0.549141	0.540566	0.322505	1.35	0.9	0	0	0.309289	44.8	45.7348	0.873828	38.6642	37.6483	43.8571
0.5336	0.2649	0.450835	0.641852	0.341771	0.455151	0.21102	2.71849	1.16387	0.7	0.166667	0.309289	35.4	52.1519	280.626	37.3911	3.96428	48.8386
0.586	0.20202	0.653279	0.611939	0.569554	0.612742	0.377748	2.59524	1.5	0.6	1	0.309289	41.772	46.3613	21.0613	49.4095	58.3308	46.2456
0.505	0.2657	0.52476	0.7166	0.336198	0.429286	0.246954	2.94363	1.58578	0.4	1	0.52963	42.48	51.3698	79.0292	54.681	148.865	51.2301
0.5823	0.2508	0.573197	0.426274	0.186606	0.509986	0.277482	3	1.5	0	0	0.419459	17.8	14.6737	9.77351	23.5309	32.8438	16.0183
0.3262	0.3123	0.870264	0.589249	0.695975	0.370462	0.755423	3.77	1.91333	0	0	0.52963	15.7	6.29975	88.3647	9.14151	43.0138	6.70886
0.597	0.2836	0.522471	0.42685	0.515692	0.502234	0.311016	3.88572	2.09246	0.8	1	0.309289	43	45.6508	7.02656	44.4156	2.00401	44.7955
0.58491	0.21046	0.621096	0.583169	0.553079	0.595971	0.377748	2.59524	1.5	0.6	1	0.309289	48.8048	44.2231	20.9916	46.5507	5.08106	44.0113
0.321	0.199	0.885551	0.770561	0.516452	0.448991	0.392925	2.8	1.5	0.105	0	0.52963	29.5	39.6195	102.403	29.7874	0.0825973	37.3442
0.534	0.216	0.597043	0.535083	0.579258	0.561976	0.334643	2.68293	1.43902	0.5	1	0.419459	31	48.0017	289.056	43.7099	161.54	46.5786
0.656	0.2653	0.238495	0.475033	0.454204	0.547447	0.248053	3.21662	1.37783	0.7	1	0.174617	30.5	32.7144	4.90377	35.9975	30.2225	32.831
0.279	0.144	0.952434	0.749379	0.852336	0.460158	0.51338	2.425	1.9875	0.075	0	0.309289	12.39	13.4787	1.18524	19.609	52.1136	14.3628
0.434	0.262	0.677349	0.778065	0.464911	0.41215	0.323188	2.9125	1.37	0.5	1	0.309289	49.56	52.5248	8.7899	52.8907	11.0934	51.8535
0.5371	0.272	0.506361	0.661627	0.325327	0.439738	0.220166	3.055	1.645	0	0	0.715213	40.12	34.4535	32.1095	42.8965	7.7087	35.4487
0.666	0.259	0.272039	0	0.62553	0.558363	0.402329	4.40333	2.07333	0.5	1	0.309289	22.42	27.7091	27.9744	26.2818	14.9133	27.0714
0.359	0.151	0.871047	0.776551	0.761976	0.573609	0.381496	2.55556	1.11111	0.4	2	0.309289	48.852	51.9865	9.82538	49.23	0.142885	50.7763
0.656	0.2653	0.238495	0.475033	0.43631	0.547447	0.251958	3.21662	1.37783	0.8	1	0.174617	28.1	36.2328	66.1422	37.5653	89.591	35.9587
0.377	0.2	0.922819	0.480244	0.242473	0.43592	0.3	1.36842	1.15439	0.02	0	0.52963	19.116	29.0729	99.1395	37.5605	340.201	30.1512
0.323	0.164	0.888661	0.800482	0.484714	0.460326	0.37455	2.23158	1.48842	0.07	0	0.309289	22.6	32.9402	106.921	30.568	63.4895	32.0639
0.373	0.149	0.877752	0.764113	0.583586	0.550914	0.288182	1.73295	0.742695	0.03	0	0.715213	54.3	66.7759	155.649	64.4791	103.614	65.4391
0.5371	0.272	0.506361	0.661627	0.325327	0.439738	0.220166	3.055	1.645	0	0	0.825383	43.66	37.9694	32.3827	47.8683	17.7101	39.1702
0.376	0.1479	0.893092	0.795019	0.735141	0.618099	0.314218	3.88387	2.09355	0.6	1	0.937747	47.3	48.2022	0.814043	58.9328	135.323	49.4053
0.478	0.244	0.545425	0.778065	0.353094	0.449794	0.249534	2.94363	1.58578	0.4	1	0.309289	48.38	52.188	14.5009	52.4108	16.2476	51.4964
0.5	0.2825	0.496799	0.711398	0.313528	0.416573	0.244866	3.0225	1.6275	0.015	0	0.309289	21.24	29.6376	70.5199	24.9458	13.733	28.4016
0.439	0.201	0.906205	0.448363	0.383313	0.473522	0.372859	2.16	1.8	0.5	1	0.309289	42.48	46.0147	12.4943	43.4951	1.03039	44.9296
0.396	0.175	0.865081	0.788426	0.549261	0.540543	0.322513	2.1	1.4	0	0	0.309289	50.1	42.4879	57.9441	34.9675	228.994	40.577
0.5359	0.2846	0.636921	0.596279	0.647652	0.494782	0.408245	3.17391	1.70903	0.5	1	0.174617	46.3	33.0511	175.532	39.2353	49.9103	33.6707
0.505	0.2657	0.52476	0.7166	0.406373	0.437847	0.296192	3.1246	1.5623	0.4	1	0.52963	35.0578	49.0605	196.076	48.3391	176.394	48.2474
0.656	0.2653	0.238495	0.475033	0.479637	0.547447	0.242197	3.21662	1.37783	0.6	1	0.174617	27.9	29.1806	1.64002	34.4669	43.1236	29.6972
0.4523	0.1995	0.853672	0.704497	0.569643	0.536071	0.300488	2.63527	1.42029	0.4	1	0.52963	47.3062	64.7675	304.897	65.988	349.009	64.0743
0.5119	0.24	0.682494	0.523406	0.493002	0.500152	0.455343	2.375	2.125	0.5	1	0.110171	37.31	44.4394	50.8283	35.7703	2.37055	42.3002
0.323	0.164	0.888661	0.800482	0.484714	0.460326	0.37455	2.23158	1.48842	0.07	0	0.825383	42	45.0689	9.41797	50.0068	64.1091	45.302
0.513	0.301	0.757368	0.42685	0.409337	0.412229	0.422519	2.375	2.125	0.5	2	0.52963	44.69	48.7994	16.8868	42.3805	5.33381	46.9929
0.666	0.259	0.272039	0	0.601864	0.564329	0.396563	4.41	2.07667	0.5	1	0.309289	23.6	29.5801	35.7614	26.2825	7.19599	28.5889
0.5736	0.22106	0.654374	0.578047	0.533301	0.570061	0.377748	2.59524	1.5	0.6	1	0.309289	44.4742	45.9282	2.11399	48.2082	13.943	45.6842
0.656	0.2653	0.238495	0.475033	0.479637	0.547447	0.242197	3.21662	1.37783	0.5	1	0.309289	33.2	30.5885	6.82006	34.3667	1.36118	30.8214
0.461571	0.264067	0.354415	0.333235	0.28952	0.406695	0.219359	3.2	1.4	0.4	1	0.309289	42.3333	48.3626	36.3526	26.3783	254.563	43.8383
0.5359	0.2846	0.636921	0.596279	0.470502	0.466697	0.3133	4.32143	2.29643	0.6	1	0.174617	35.4	46.2126	116.912	44.0956	75.6128	45.1951
0.6676	0.1548	0.665907	0.530862	0.522306	0.74893	0.292795	2.6087	1.17391	0.6	1	0.174617	42.6	50.9042	68.9596	49.7653	51.3418	49.9922
0.505	0.2657	0.52476	0.7166	0.27477	0.427244	0.216904	2.34303	1.17151	0.55	1	0.309289	61.4432	54.7235	45.155	61.6092	0.0275422	55.1623
0.597	0.2836	0.522471	0.42685	0.473001	0.502234	0.322268	5.06793	2.72908	0.8	1	0.174617	45	46.3983	1.95514	40.5017	20.2352	44.7168
0.703	0.231	0.174034	0.116068	0.708592	0.641709	0.542858	2.22484	1.6788	0.6	1	0.935554	38.94	34.6535	18.3744	32.8792	36.7332	33.8578
0.513	0.301	0.757368	0.42685	0.409337	0.412229	0.422519	2.375	2.125	0.5	2	0.309289	42.84	46.6588	14.5829	38.3382	20.2661	44.5494
0.5371	0.272	0.506361	0.661627	0.325327	0.439738	0.220166	3.055	1.645	0	0	0.639801	37.76	32.0468	32.6404	39.4932	3.00401	32.9013
0.597	0.2836	0.522471	0.42685	0.473003	0.502234	0.322269	3.88572	2.09246	0.8	1	0.309289	58	45.4861	156.597	43.5342	209.259	44.5077
0.573	0.2713	0.0443467	0.575905	0.402763	0.482014	0.325946	2.73364	1.47196	0.55	1	0	43	32.1351	118.045	29.368	185.833	31.201
0.5359	0.2846	0.636921	0.596279	0.471812	0.466838	0.314346	3.90323	2.07419	0.6	1	0.174617	39.4	45.8037	41.007	45.1899	33.5225	45.055
0.4204	0.336	0.820522	0.391854	0.262351	0.279521	0.205898	2.99016	1.28103	0.2	1	0.52963	40.73	47.2386	42.3619	39.1206	2.59013	45.1566
0.505	0.2657	0.52476	0.7166	0.390933	0.441616	0.285019	2.52344	1.26172	0.55	1	0.52963	58.5752	57.1984	1.89558	55.6921	8.31232	56.134
0.3262	0.3123	0.870264	0.589249	0.746712	0.370462	0.729533	3.77	1.91333	0.4	1	0.52963	22	14.6527	53.9832	15.1208	47.3237	14.5295
0.323	0.164	0.888661	0.800482	0.468113	0.457885	0.359417	2.14141	1.42828	0.07	0	0.309289	23.4	34.2167	117	32.1891	77.2487	33.3828
0.597	0.2836	0.522471	0.42685	0.473003	0.502234	0.322269	4.50211	1.48569	0.8	1	0.309289	45	40.7127	18.3814	42.8663	4.55281	40.5196
0.3262	0.3123	0.870264	0.589249	0.606759	0.309068	0.48037	4.26	2.16	0	0	0.52963	19	14.2483	22.5784	8.4309	111.706	13.0308
0.656	0.2653	0.238495	0.475033	0.43631	0.547447	0.251958	3.21662	1.37783	0.6	1	0.52963	37.5	39.5569	4.23097	38.3528	0.727236	38.7924
0.505	0.2657	0.52476	0.7166	0.290581	0.424367	0.221629	2.59999	1.3	0.55	1	0.716969	61.204	61.1458	0.00338575	71.1875	99.6709	62.0471
0.771	0.1771	0.333674	0.0777534	0.565171	0.737498	0.536861	3.63913	1.71958	0.7	0.333333	0.309289	17.56	29.1274	133.804	29.1156	133.532	28.7175
0.3262	0.3123	0.870264	0.589249	0.532773	0.308546	0.503615	2.98444	1.51556	0	0	0.52963	14.6	22.1999	57.7581	16.4657	3.48069	20.8856
0.666	0.259	0.272039	0	0.584066	0.568536	0.375968	2.9125	1.37	0.5	1	0.309289	25.96	32.0243	36.7752	26.2812	0.103159	30.5709
0.5336	0.2649	0.450835	0.641852	0.269608	0.455151	0.222149	2.71849	1.16387	0.7	0.166667	0.309289	43.66	49.9957	40.1415	36.5312	50.8194	46.9395
0.321	0.199	0.885551	0.770561	0.599774	0.448991	0.374844	2.8	1.5	0.105	0	0.52963	37.996	42.9019	24.0675	31.7781	38.6622	40.3546
0.62352	0.21137	0.475679	0.551573	0.530442	0.610021	0.269054	2.3	1.15	0.5	2	0.52963	44.82	53.1475	69.3481	48.4745	13.3557	51.5857
0.597	0.2836	0.522471	0.42685	0.298405	0.471313	0.29623	3.67821	1.98072	0.8	1	0.309289	34	44.6186	112.754	45.3241	128.235	44.1174
0.478	0.244	0.545425	0.778065	0.348607	0.449794	0.250491	2.94363	1.58578	0.4	1	0.715213	51.92	58.1886	39.2948	62.423	110.314	58.115
0.5336	0.2649	0.450835	0.641852	0.269608	0.455151	0.222149	2.71849	1.16387	0.4	1	0.309289	59.28	46.9932	150.964	44.9884	204.249	45.9845
0.5371	0.272	0.506361	0.661627	0.328774	0.454585	0.246581	3.0225	1.6275	0.015	0	0.52963	29.5	29.6096	0.0120053	33.5027	16.0214	29.8763
0.507	0.288	0.54272	0.598979	0.344361	0.406904	0.255361	3.33247	1.42784	0.8	3	0.419459	30	43.5101	182.522	53.5395	554.108	44.6561
0.656	0.2653	0.238495	0.475033	0.414887	0.547179	0.257212	2.8907	1.23953	0.4	1	0.174617	21	20.4485	0.304106	30.6632	93.3767	21.9498
0.5414	0.2665	0.599008	0.519799	0.241411	0.448662	0.276497	1.97183	1.06176	0.55	1	0.309289	45.3	47.4083	4.44501	50.514	27.1859	47.2881
0.656	0.2653	0.238495	0.475033	0.476641	0.547269	0.242921	3.60165	1.54396	0.4	1	0.309289	35	27.5735	55.1532	32.6775	5.39385	28.0807
0.534	0.216	0.597043	0.535083	0.579258	0.561976	0.334643	2.68293	1.43902	0.5	1	0.52963	38	51.5143	182.637	45.6834	59.0347	49.7727
0.597	0.2836	0.522471	0.42685	0.473003	0.502234	0.322269	4.18751	1.79477	0.8	1	0.309289	46.9	43.1467	14.0874	43.1913	13.7541	42.5504
0.5119	0.24	0.682494	0.523406	0.500493	0.500883	0.452519	2.375	2.125	0.5	1	0.52963	38	45.6853	59.0645	42.2204	17.8119	44.4394
0.373	0.149	0.877752	0.764113	0.583586	0.550914	0.288182	2.1875	0.9375	0.03	0	0.715213	60.8	60.2784	0.272084	58.7084	4.37465	59.1597
0.396	0.175	0.865081	0.788426	0.530168	0.540556	0.325971	1.67143	1.11429	0	0	0.52963	71.9	54.3165	309.18	49.3116	510.235	52.6802
0.5359	0.2846	0.636921	0.596279	0.470502	0.466697	0.3133	3.14663	2.09775	0.7	1	0.174617	48.4	51.2805	8.29703	50.8251	5.88103	50.4828
0.656	0.2653	0.238495	0.475033	0.454204	0.547447	0.248053	3.21662	1.37783	0.4	1	0.52963	39	35.5362	11.9978	35.0976	15.2291	34.9619
0.5359	0.2846	0.636921	0.596279	0.400075	0.466697	0.3294	2.87665	2.35362	0.7	1	0.174617	43.3	55.4535	147.707	50.0398	45.4244	53.7297
0.5119	0.24	0.682494	0.523406	0.500493	0.500883	0.402519	2.375	2.125	0.5	1	0.52963	53	48.1947	23.0911	45.2139	60.6239	46.9983
0.5397	0.3466	0.511357	0.46578	0.19774	0.363107	0.297976	2.84828	1.50917	0.4	1	0.52963	53	43.3195	93.7126	39.2475	189.131	42.0004
0.4523	0.1995	0.853672	0.704497	0.680544	0.536071	0.271955	2.63527	1.42029	0.4	1	0.309289	46.3386	59.3046	168.118	65.5643	369.628	59.5698
0.5359	0.2846	0.636921	0.596279	0.400075	0.466697	0.3294	3.14663	2.09775	0.6	1	0.174617	43.7	49.4673	33.2622	46.0119	5.34475	48.1701
0.3262	0.3123	0.870264	0.589249	0.664245	0.370685	0.767483	2.53111	1.27111	0.4	1	0.52963	13.9	20.6297	45.2892	20.4325	42.6736	20.3064
0.3262	0.3123	0.870264	0.589249	0.416024	0.254688	0.29901	4.57333	2.32	0.4	1	0.52963	22.9	19.816	9.51114	15.8339	49.9297	18.8417
0.5	0.2825	0.496799	0.711398	0.313528	0.416573	0.244866	3.0225	1.6275	0.015	0	0.639801	33.04	40.7473	59.4021	38.622	31.1587	39.8049
0.527	0.334	0.40531	0.604883	0.379918	0.374762	0.346345	4.7	2.21	0.5	1	0.309289	33.04	34.4167	1.89542	34.4252	1.91865	33.9364
0.5359	0.2846	0.636921	0.596279	0.470502	0.466697	0.3133	3.41806	1.84049	0.6	1	0.174617	48.8	45.755	9.27183	46.7998	4.00078	45.2973
0.597	0.2836	0.522471	0.42685	0.492583	0.505868	0.328944	3.06164	1.6487	0.8	1	0.174617	45	43.6503	1.82178	42.1443	8.15504	42.7756
0.279	0.144	0.952434	0.749379	0.777151	0.460158	0.535708	2.425	1.9875	0.075	0	0.52963	20.178	20.7208	0.294605	22.2697	4.37528	20.7017
0.5583	0.3025	0.629744	0.386547	0.401887	0.369319	0.3261	2.226	1.206	0.4	1	0.937311	59.4	60.4396	1.08072	49.2888	102.236	57.642
0.656	0.2653	0.238495	0.475033	0.457134	0.547179	0.245875	2.8907	1.23953	0.4	1	0.174617	25	21.0526	15.5822	30.8818	34.5952	22.4779
0.3925	0.2109	0.923752	0.449947	0.599272	0.43522	0.280151	1.73684	1.39879	0.4	3	0.220342	63.8352	48.5761	232.84	48.0848	248.075	47.8101
0.279	0.144	0.952434	0.749379	0.777151	0.460158	0.535708	2.425	1.9875	0.075	0	0.309289	16.992	15.1367	3.44201	18.6566	2.77077	15.5408
0.6283	0.1671	0.704804	0.55275	0.443836	0.676849	0.299694	2.89569	1.30097	0.6	1	0.110171	36.82	50.8219	196.053	51.7243	222.139	50.2683
0.5371	0.272	0.506361	0.661627	0.328774	0.454585	0.246581	3.0225	1.6275	0.015	0	0.715213	38.35	35.6228	7.43741	41.0279	7.17109	36.07
0.597	0.2836	0.522471	0.42685	0.473003	0.502234	0.322269	4.79345	1.19835	0.8	1	0.309289	42.9	38.4544	19.7631	42.5947	0.0932058	38.6406
0.622	0.275	0.535052	0.386547	0.415745	0.501873	0.386966	2.83902	1.52927	0.6	1	0.52963	42.3738	40.7262	2.71464	40.3689	4.01974	40.0935
0.772	0.152	0.328912	0.268385	0.840045	0.819414	0.379995	2.04	0.96	0.5	1	0.309289	24.78	17.5532	52.2264	32.1877	54.8737	19.8685
0.513	0.301	0.757368	0.42685	0.401845	0.411499	0.425343	2.375	2.125	0.5	3	0.545808	53.92	48.1967	32.7559	41.6869	149.648	46.3828
0.656	0.2653	0.238495	0.475033	0.414887	0.547179	0.257212	2.8907	1.23953	0.4	1	0.309289	27	25.9136	1.1802	32.2014	27.0544	26.6512
0.5336	0.2649	0.450835	0.641852	0.341771	0.455151	0.21102	2.71849	1.16387	0.7	1	0.309289	72.8	55.0404	315.403	56.988	250.019	54.6107
0.597	0.2836	0.522471	0.42685	0.392245	0.48869	0.309131	3.79007	2.04095	0.9	1	0.309289	39	47.752	76.597	46.6216	58.0893	46.8856
0.404	0.175	0.927781	0.435334	0.439068	0.498502	0.372859	2.16	1.8	0.5	1	0	44.25	41.5137	7.48755	35.5062	76.4543	39.8812
0.597	0.2836	0.522471	0.42685	0.392237	0.488691	0.297108	3.73875	2.01332	0.8	1	0.309289	49	46.946	4.21912	45.382	13.0903	46.015
0.515	0.2363	0.492267	0.744278	0.34223	0.488034	0.218168	2.86275	1.61765	0.4	1	0.52963	54.6	52.8251	3.15036	58.2307	13.1818	53.0315
0.478	0.244	0.545425	0.778065	0.374523	0.449794	0.25411	2.94363	1.58578	0.4	1	0.309289	60.32	51.9522	70.0202	51.8264	72.1407	51.2029
0.5076	0.2732	0.677349	0.430843	0.350411	0.435328	0.320107	2.57826	1.1587	0.6	1	0.981279	83.3	66.1852	292.915	56.8046	702.005	63.617
0.656	0.2653	0.238495	0.475033	0.410805	0.547398	0.256109	4.62081	1.97987	0.4	1	0.309289	24.3	27.0302	7.454	32.4726	66.7919	27.6042
0.772	0.152	0.328912	0.268385	0.840045	0.819414	0.414995	4.44333	2.09	0.5	1	0.309289	18.88	17.4181	2.13704	32.6735	190.261	19.844
0.601	0.2654	0.628107	0.407161	0.380324	0.537554	0.37596	1.87	1.53	0.07	0	0	1.22	4.21786	8.98718	13.4301	149.086	5.77095
0.478	0.244	0.545425	0.778065	0.374523	0.449794	0.261708	2.94363	1.58578	0.4	1	0.483905	55.46	54.2877	1.37421	54.9983	0.213168	53.6521
0.5076	0.2732	0.677349	0.430843	0.221746	0.428994	0.269148	2.63478	1.18261	0.6	1	0.309289	52.2	47.0396	26.6299	48.06	17.1395	46.5596
0.373	0.149	0.877752	0.764113	0.583586	0.550914	0.288182	1.73295	0.742695	0.03	0	0.309289	26	42.2478	263.992	39.056	170.459	41.0978
0.5	0.2825	0.496799	0.711398	0.313528	0.416573	0.244866	3.0225	1.6275	0.015	0	0.52963	25.96	37.0441	122.856	34.0633	65.6629	36.0038
0.377	0.2	0.922819	0.480244	0.33229	0.449236	0.275	1.36842	1.15439	0.3	2	0.52963	56.286	58.4173	4.54234	63.7361	55.5046	58.5302
0.4204	0.336	0.820522	0.391854	0.17054	0.279521	0.220298	2.99016	1.28103	0.2	1	0.52963	33.86	44.2225	107.382	36.497	6.95379	42.2514
0.505	0.2657	0.52476	0.7166	0.27477	0.427244	0.216904	2.34303	1.17151	0.55	1	0.52963	62.608	60.2424	5.59603	67.9425	28.4571	60.7465
0.5076	0.2732	0.677349	0.430843	0.243876	0.443087	0.324884	2.57826	1.1587	0.6	1	0.52963	36.8	47.8368	121.812	47.3142	110.549	47.0757
0.656	0.2653	0.238495	0.475033	0.43631	0.547447	0.251958	3.21662	1.37783	0.8	1	0.309289	32.6	39.2865	44.7087	39.1732	43.2076	38.7166
0.6101	0.2006	0.67979	0.538863	0.572018	0.603407	0.249023	1.73684	1.39879	0.4	3	0.220342	56.109	58.6395	6.40343	48.0789	64.4824	55.9704
0.6283	0.1671	0.704804	0.55275	0.56304	0.704356	0.34645	3.13235	1.40729	0.6	1	0.110171	55.42	47.5568	61.8299	47.075	69.6385	46.8067
0.5336	0.2649	0.450835	0.641852	0.341443	0.455218	0.263178	3.17157	1.35784	0.25	1	0.309289	43.66	39.0509	21.2439	36.6904	48.5758	38.0911
0.6676	0.1548	0.665907	0.530862	0.49319	0.74893	0.297125	2.6087	1.17391	0.6	1	0.309289	44	51.8324	61.3469	52.0956	65.5391	51.1528
0.656	0.2653	0.238495	0.475033	0.43631	0.547447	0.251958	3.21662	1.37783	0.5	1	0.174617	27	25.3317	2.78309	32.4704	29.9256	26.2264
0.49	0.31	0.664586	0.31628	0.27815	0.377829	0.337637	3.2	1.3675	0.05	0	0.639801	35.046	27.4173	58.1975	24.5941	109.242	26.5394
0.5359	0.2846	0.636921	0.596279	0.400075	0.466697	0.3294	3.69097	1.58184	0.4	1	0.174617	42.3	38.4835	14.5654	39.2466	9.3231	38.0783
0.597	0.2836	0.522471	0.42685	0.473003	0.502234	0.322269	3.88572	2.09246	1	1	0.309289	44	49.4749	29.9742	47.8381	14.731	48.4958
0.656	0.2653	0.238495	0.475033	0.407902	0.547269	0.255078	3.60165	1.54396	0.4	1	0.309289	29.5	26.5901	8.46734	32.3623	8.19276	27.228
0.597	0.2836	0.522471	0.42685	0.291085	0.474661	0.29599	3.69606	1.99033	0.5	1	0.309289	30	38.6397	74.6447	38.5184	72.5627	38.0775
0.4204	0.336	0.820522	0.391854	0.242703	0.279521	0.209261	2.99016	1.28103	0.6	1	0.52963	47.92	45.1181	7.85045	43.2039	22.242	44.1515
0.505	0.2657	0.52476	0.7166	0.427072	0.432512	0.311904	2.80001	1.4	0.5	0.5	0	29.7006	29.9493	0.0618585	43.9538	203.155	31.9808
0.5359	0.2846	0.636921	0.596279	0.584107	0.483415	0.351493	3.17391	1.70903	0.5	1	0.174617	45.7	39.0195	44.6286	42.2405	11.9683	39.0369
0.579	0.3111	0.444861	0.454125	0.354996	0.44202	0.485734	3.76913	2.51277	0.8	1	0.309289	24.4	31.5498	51.1196	34.1089	94.2629	31.5559
0.4204	0.336	0.820522	0.391854	0.197377	0.279521	0.216422	2.99016	1.28103	0.6	1	0.52963	42.11	43.6542	2.38455	40.8392	1.61494	42.5504
0.629	0.258	0.537178	0.324894	0.627087	0.540507	0.372995	2.04	0.96	0.5	1	0.309289	25.96	33.1158	51.2056	35.4412	89.8925	33.0591
0.373	0.149	0.877752	0.764113	0.583586	0.550914	0.288182	1.73295	0.742695	0.03	0	0.52963	43.9	55.562	136.003	52.856	80.2103	54.3106
0.434	0.262	0.677349	0.778065	0.477645	0.406992	0.319411	2.01	0.95	0.5	1	0.309289	64.48	57.0937	54.5575	59.4914	24.8857	56.714
0.656	0.2653	0.238495	0.475033	0.407883	0.547447	0.257814	3.21662	1.37783	0.7	1	0.309289	32.4	35.517	9.71587	37.2084	23.1209	35.3158
0.703	0.231	0.185696	0.116068	0.757691	0.641396	0.525822	2.22249	1.67726	0.6	1	0.935554	39.176	37.6258	2.40322	32.6674	42.3621	36.2313
0.4934	0.2273	0.585275	0.756194	0.404818	0.502893	0.186824	3.0225	1.6275	0.4	1	0.52963	58.76	62.0917	11.1	74.1096	235.612	63.3255
0.458	0.214	0.832841	0.693273	0.481483	0.471719	0.468495	3.13333	1.68642	0.05	0	0.52963	16	21.7707	33.3015	28.7317	162.097	22.6841
0.5359	0.2846	0.636921	0.596279	0.566143	0.466697	0.286397	3.14663	2.09775	0.5	1	0.174617	45.1	45.2369	0.0187417	47.4976	5.74854	44.9992
0.597	0.2836	0.522471	0.42685	0.54758	0.50971	0.378836	4.11381	2.21529	0.8	1	0.309289	43	39.5423	11.9559	40.2565	7.52672	39.1137
0.323	0.164	0.888661	0.800482	0.456097	0.45617	0.348846	2.07843	1.38627	0.07	0	0.309289	24.1	35.1067	121.149	33.3869	86.2466	34.3143
0.5414	0.2665	0.599008	0.519799	0.241304	0.448658	0.311716	2.82902	1.52332	0.55	1	0.309289	34.2	40.3561	37.8981	44.2467	100.936	40.472
0.321	0.199	0.885551	0.770561	0.574972	0.448991	0.380622	2.8	1.5	0.105	0	0.52963	37.524	42.0271	20.2779	31.1419	40.731	39.5338
0.5414	0.2665	0.599008	0.519799	0.241411	0.448662	0.255732	1.97183	1.06176	0.55	1	0.309289	46.5	49.4517	8.71282	52.9915	42.1398	49.3789
0.597	0.2836	0.522471	0.42685	0.409634	0.478642	0.309876	3.73585	2.01176	0.8	1	0.309289	34	44.0301	100.604	44.4952	110.149	43.4951
0.5359	0.2846	0.636921	0.596279	0.529565	0.464226	0.301644	3.41806	1.84049	0.5	1	0.174617	44.5	42.2489	5.06731	45.1365	0.405166	42.1628
0.656	0.2653	0.238495	0.475033	0.454204	0.547447	0.245535	3.21662	1.37783	0.4	1	0.52963	38.4	35.8518	6.49357	35.1853	10.3341	35.2332
0.505	0.2657	0.52476	0.7166	0.290581	0.424367	0.221629	2.59999	1.3	0.55	1	0.309289	57.4808	52.4481	25.3283	59.9403	6.04928	53.0249
0.4204	0.336	0.820522	0.391854	0.221217	0.279521	0.212757	2.99016	1.28103	0.6	1	0.52963	44.47	44.4617	6.8881e-05	42.0482	5.86533	43.4169
0.7418	0.0944	0.681298	0.405919	0.808129	1	0.238932	2.55338	1.17429	0	0	0.419459	13.5	13.1367	0.131973	28.4721	224.164	15.6365
