# Supplementary material for: Compressive strength prediction and low-carbon optimization of fly ash geopolymer concrete based on big data and ensemble learning
Source: PLoS One. 2024 Sep 12;19(9):e0310422. doi: 10.1371/journal.pone.0310422 (PMC11392388; doi:10.1371/journal.pone.0310422)
Supplement: S4 Table — (XLSX) [file pone.0310422.s005.xlsx]

## Sheet: Sheet1
Na/Al	Si/Al	H2O/FA	C/FA	F/FA	T (℃)	t1 (day)	t2 (day)	Actual fc (MPa)	Predicted fc by Eq. (12) (MPa)	Predicted fc by Eq. (13) (MPa)	Predicted fc by Eq. (14) (MPa)
0.5	2.5	0.35	3	1.5	80	1	28	45.7	44.9198	46.8842	44.6347
0.25	2.5	0.35	3	1.5	80	1	28	29.3	27.9874	46.2609	30.7935
0.75	2.5	0.35	3	1.5	80	1	28	51.6	48.1089	47.2488	47.2848
1	2.5	0.35	3	1.5	80	1	28	47.5	47.3653	47.5074	46.7271
1.25	2.5	0.35	3	1.5	80	1	28	46.3	45.07	47.7081	44.9007
0.5	2.25	0.35	3	1.5	80	1	28	43.5	40.6508	47.0904	41.2086
0.5	2.75	0.35	3	1.5	80	1	28	48.5	46.7343	46.5369	46.0455
0.5	3	0.35	3	1.5	80	1	28	46.4	46.6927	46.0656	45.9292
0.5	3.25	0.35	3	1.5	80	1	28	42.2	45.2231	45.4851	44.6358
0.5	2.5	0.3	3	1.5	80	1	28	53.5	49.8827	51.164	49.4086
0.5	2.5	0.4	3	1.5	80	1	28	39.6	39.9569	43.6721	40.0477
0.5	2.5	0.45	3	1.5	80	1	28	35.2	34.994	41.1699	35.5849
0.5	2.5	0.5	3	1.5	80	1	28	32.2	30.0311	39.1631	31.2088
0.5	2.5	0.35	2.7	1.5	80	1	28	47.6	46.7452	47.5992	46.2402
0.5	2.5	0.35	3.3	1.5	80	1	28	45.1	43.0945	46.2107	43.0365
0.5	2.5	0.35	3	1.2	80	1	28	46.5	46.0218	46.8842	45.5284
0.5	2.5	0.35	3	1.8	80	1	28	45.2	43.8178	46.8842	43.741
0.5	2.5	0.35	3	1.5	20	0	28	23.4	19.876	28.3327	21.0776
0.5	2.5	0.35	3	1.5	40	1	28	37.9	38.9479	37.1947	38.0958
0.5	2.5	0.35	3	1.5	60	1	28	42.1	41.9339	41.9617	41.3517
0.5	2.5	0.35	3	1.5	100	1	28	50.7	47.9057	51.962	47.9449
0.5	2.5	0.35	3	1.5	80	0.25	28	37.1	41.1247	32.4277	39.027
0.5	2.5	0.35	3	1.5	80	0.5	28	42.8	42.6335	44.0816	42.2901
0.5	2.5	0.35	3	1.5	80	2	28	46.2	46.5674	45.5094	45.7303
0.5	2.5	0.35	3	1.5	80	1	1	38.1	37.8891	38.1835	37.4102
0.5	2.5	0.35	3	1.5	80	1	3	40.2	40.2071	41.0521	39.7921
0.5	2.5	0.35	3	1.5	80	1	7	41.4	41.9948	43.2644	41.6291
0.5	2.5	0.35	3	1.5	80	1	14	45.2	43.4573	45.0743	43.1319
